# Supplementary material for: (2,7-Dimeth­oxy­naphthalen-1-yl)(phen­yl)methanone
Source: Acta Crystallogr Sect E Struct Rep Online. 2010 Sep 30;66(Pt 10):o2659. doi: 10.1107/S1600536810038195 (PMC2983196; doi:10.1107/S1600536810038195)
Supplement: Supplementary file 1 [file e-66-o2659-sup1.cif]

##############################################################################
###                                                                        ###
###        Electronic paper (Acta Crystallographica Section E)             ###
###                                                                        ###
##############################################################################
#                                                                            #
# This CIF contains the data in a paper accepted for publication in Acta     #
# Crystallographica Section E. It conforms to the requirements of Notes      #
# for Authors for Section E, and has been peer reviewed under the auspices   #
# of the IUCr Commission on Journals.                                        #
#                                                                            #
# Full details of the Crystallographic Information File format               #
# are given in the paper "The Crystallographic Information File (CIF):       #
# a New Standard Archive File for Crystallography" by S. R. Hall, F. H.      #
# Allen and I. D. Brown [Acta Cryst. (1991), A47, 655-685].                  #
#                                                                            #
# The current version of the core CIF dictionary is obtainable from          #
# ftp://ftp.iucr.org/pub/cif_core.dic. The current version number is 2.4.    #
#                                                                            #
# Software is freely available for graphical display of the structure(s) in  #
# this CIF.  For information consult the CIF home page http://www.iucr.org/  #
# cif/home.html                                                              #
#                                                                            #
# This file may be used for bona fide research purposes within the           #
# scientific community so long as proper attribution is given to the journal # 
# article from which it was obtained.                                        #
#                                                                            #
##############################################################################
                                             
data_I
_audit_creation_method     SHELXL-97
_chemical_name_systematic
;
(2,7-Dimethoxynaphthalen-1-yl)(phenyl)methanone
;
_chemical_name_common     ?
_chemical_formula_moiety     'C19 H16 O3'
_chemical_formula_sum     'C19 H16 O3'
_chemical_formula_iupac     'C19 H16 O3'
_chemical_formula_weight     292.32
_chemical_melting_point     ?
_symmetry_cell_setting     monoclinic
_symmetry_space_group_name_H-M     'P 21/n'
_symmetry_space_group_name_Hall     '-P 2yn'
loop_
    _symmetry_equiv_pos_site_id
    _symmetry_equiv_pos_as_xyz
    1 '+X,+Y,+Z'
    2 '1/2-X,1/2+Y,1/2-Z'
    3 '-X,-Y,-Z'
    4 '1/2+X,1/2-Y,1/2+Z'
_cell_length_a     23.4356(4)
_cell_length_b     7.84115(14)
_cell_length_c     26.7438(5)
_cell_angle_alpha     90.00
_cell_angle_beta     111.7860(10)
_cell_angle_gamma     90.00
_cell_volume     4563.49(14)
_cell_formula_units_Z     12
_cell_measurement_reflns_used     57393
_cell_measurement_theta_min     3.2
_cell_measurement_theta_max     68.2
_cell_measurement_temperature     193(2)
_exptl_crystal_description     plate
_exptl_crystal_colour     'colorless'
_exptl_crystal_size_max     0.60
_exptl_crystal_size_mid     0.20
_exptl_crystal_size_min     0.10
_exptl_crystal_density_diffrn     1.276
_exptl_crystal_density_meas     ?
_exptl_crystal_density_method     'not measured'
_exptl_crystal_F_000     1848
_exptl_absorpt_coefficient_mu     0.692
_exptl_absorpt_correction_type     numerical
_exptl_absorpt_process_details     '(NUMABS; Higashi, 1999)'
_exptl_absorpt_correction_T_min     0.682
_exptl_absorpt_correction_T_max     0.934
_diffrn_ambient_temperature     193(2)
_diffrn_radiation_type     CuK\a
_diffrn_radiation_wavelength     1.54187
_diffrn_radiation_source     'rotating anode'
_diffrn_radiation_monochromator     graphite
_diffrn_measurement_device_type     'Rigaku R-AXIS RAPID'
_diffrn_measurement_method     \w
_diffrn_detector_area_resol_mean     10.00
_diffrn_reflns_number     76914
_diffrn_reflns_av_R_equivalents     0.0206
_diffrn_reflns_av_sigmaI/netI     0.0124
_diffrn_reflns_theta_min     3.16
_diffrn_reflns_theta_max     68.20
_diffrn_reflns_theta_full     68.20
_diffrn_measured_fraction_theta_max     1.000
_diffrn_measured_fraction_theta_full     1.000
_diffrn_reflns_limit_h_min     -28
_diffrn_reflns_limit_h_max     28
_diffrn_reflns_limit_k_min     -9
_diffrn_reflns_limit_k_max     9
_diffrn_reflns_limit_l_min     -32
_diffrn_reflns_limit_l_max     32
_diffrn_standards_interval_count     ?
_diffrn_standards_interval_time     ?
_diffrn_standards_decay_%     ?
_refine_special_details
;
Refinement of <i>F</i>^2^ against ALL reflections. The weighted <i>R</i>-factor
<i>wR</i> and goodness of fit <i>S</i> are based on <i>F</i>^2^, conventional
<i>R</i>-factors <i>R</i> are based on <i>F</i>, with <i>F</i> set to zero for
negative <i>F</i>^2^. The threshold expression of <i>F</i>^2^ >
\s(<i>F</i>^2^) is used only for calculating <i>R</i>-factors(gt) <i>etc</i>.
and is not relevant to the choice of reflections for refinement.
<i>R</i>-factors based on <i>F</i>^2^ are statistically about twice as large
as those based on <i>F</i>, and <i>R</i>- factors based on ALL data will be
even larger.
;
_reflns_number_total     8353
_reflns_number_gt     6698
_reflns_threshold_expression     I>2sigma(I)
_refine_ls_structure_factor_coef     Fsqd
_refine_ls_matrix_type     full
_refine_ls_R_factor_all     0.0478
_refine_ls_R_factor_gt     0.0388
_refine_ls_wR_factor_gt     0.1021
_refine_ls_wR_factor_ref     0.1094
_refine_ls_goodness_of_fit_ref     1.119
_refine_ls_restrained_S_all     1.119
_refine_ls_number_reflns     8353
_refine_ls_number_parameters     602
_refine_ls_number_restraints     0
_refine_ls_hydrogen_treatment     constr
_refine_ls_weighting_scheme     calc
_refine_ls_weighting_details
         'calc w=1/[\s^2^(Fo^2^)+(0.0527P)^2^+0.6630P] where P=(Fo^2^+2Fc^2^)/3'
_atom_sites_solution_hydrogens     geom
_atom_sites_solution_primary     direct
_atom_sites_solution_secondary     difmap
_refine_ls_shift/su_max     0.001
_refine_ls_shift/su_mean     0.000
_refine_diff_density_max     0.221
_refine_diff_density_min     -0.159
_refine_ls_extinction_method     'SHELXL97 (Sheldrick, 2008)'
_refine_ls_extinction_coef     0.00122(8)
_refine_ls_extinction_expression
                                  'Fc^*^=kFc[1+0.001xFc^2^\l^3^/sin(2\q)]^-1/4^'
loop_
    _atom_type_symbol
    _atom_type_description
    _atom_type_scat_dispersion_real
    _atom_type_scat_dispersion_imag
    _atom_type_scat_source
    'C' 'C' 0.0181 0.0091
                         'International Tables Vol C Tables 4.2.6.8 and 6.1.1.4'
    'H' 'H' 0.0000 0.0000
                         'International Tables Vol C Tables 4.2.6.8 and 6.1.1.4'
    'O' 'O' 0.0492 0.0322
                         'International Tables Vol C Tables 4.2.6.8 and 6.1.1.4'
_computing_data_collection     'PROCESS-AUTO (Rigaku, 1998)'
_computing_cell_refinement     'PROCESS-AUTO (Rigaku, 1998)'
_computing_data_reduction     'CrystalStructure (Rigaku/MSC, 2004)'
_computing_structure_solution     'SIR2004 (Burla <i>et al.</i>, 2005)'
_computing_structure_refinement     'SHELXL97 (Sheldrick, 2008)'
_computing_molecular_graphics     'ORTEPIII (Burnett & Johnson, 1996)'
_computing_publication_material     'CrystalStructure (Rigaku/MSC, 2004)'
loop_
    _atom_site_type_symbol
    _atom_site_label
    _atom_site_fract_x
    _atom_site_fract_y
    _atom_site_fract_z
    _atom_site_U_iso_or_equiv
    _atom_site_adp_type
    _atom_site_calc_flag
    _atom_site_refinement_flags
    _atom_site_occupancy
    _atom_site_disorder_assembly
    _atom_site_disorder_group
    O O1 0.51486(4) 0.16611(14) 1.04957(4) 0.0587(3) Uani d . 1 . .
    O O2 0.20220(5) 0.45515(18) 0.91435(4) 0.0722(3) Uani d . 1 . .
    O O3 0.39690(5) 0.04069(13) 1.06125(4) 0.0560(3) Uani d . 1 . .
    O O4 0.22870(5) 0.15222(16) 0.76495(4) 0.0637(3) Uani d . 1 . .
    O O5 0.00579(5) -0.09657(16) 0.87951(4) 0.0670(3) Uani d . 1 . .
    O O6 0.08863(5) 0.01795(14) 0.71223(4) 0.0641(3) Uani d . 1 . .
    O O7 0.03065(4) 0.71601(15) 0.02183(4) 0.0577(3) Uani d . 1 . .
    O O8 0.24498(5) 0.39304(15) 0.27448(4) 0.0674(3) Uani d . 1 . .
    O O9 0.16772(5) 0.50304(14) 0.06449(5) 0.0648(3) Uani d . 1 . .
    C C1 0.41405(6) 0.25521(18) 1.00606(5) 0.0440(3) Uani d . 1 . .
    C C2 0.47190(6) 0.23724(18) 1.00467(5) 0.0475(3) Uani d . 1 . .
    C C3 0.48429(7) 0.2895(2) 0.95928(6) 0.0532(4) Uani d . 1 . .
    H H3 0.5240 0.2738 0.9583 0.064 Uiso calc R 1 . .
    C C4 0.43877(7) 0.3629(2) 0.91685(6) 0.0551(4) Uani d . 1 . .
    H H4 0.4474 0.3988 0.8865 0.066 Uiso calc R 1 . .
    C C5 0.37912(7) 0.38701(19) 0.91685(5) 0.0497(3) Uani d . 1 . .
    C C6 0.33197(8) 0.4678(2) 0.87400(6) 0.0594(4) Uani d . 1 . .
    H H6 0.3403 0.5080 0.8439 0.071 Uiso calc R 1 . .
    C C7 0.27523(8) 0.4887(2) 0.87511(6) 0.0633(4) Uani d . 1 . .
    H H7 0.2443 0.5443 0.8460 0.076 Uiso calc R 1 . .
    C C8 0.26156(7) 0.4287(2) 0.91910(6) 0.0555(4) Uani d . 1 . .
    C C9 0.30564(6) 0.3513(2) 0.96189(5) 0.0501(3) Uani d . 1 . .
    H H9 0.2959 0.3118 0.9914 0.060 Uiso calc R 1 . .
    C C10 0.36631(6) 0.32983(18) 0.96222(5) 0.0448(3) Uani d . 1 . .
    C C11 0.40345(6) 0.19262(19) 1.05519(5) 0.0438(3) Uani d . 1 . .
    C C12 0.40215(6) 0.32003(18) 1.09617(5) 0.0426(3) Uani d . 1 . .
    C C13 0.40109(6) 0.2633(2) 1.14507(5) 0.0506(3) Uani d . 1 . .
    H H13 0.3999 0.1446 1.1516 0.061 Uiso calc R 1 . .
    C C14 0.40184(8) 0.3792(2) 1.18399(6) 0.0633(4) Uani d . 1 . .
    H H14 0.4016 0.3401 1.2176 0.076 Uiso calc R 1 . .
    C C15 0.40288(8) 0.5516(2) 1.17444(7) 0.0673(4) Uani d . 1 . .
    H H15 0.4033 0.6307 1.2015 0.081 Uiso calc R 1 . .
    C C16 0.40328(8) 0.6104(2) 1.12605(6) 0.0614(4) Uani d . 1 . .
    H H16 0.4036 0.7294 1.1195 0.074 Uiso calc R 1 . .
    C C17 0.40328(6) 0.49406(19) 1.08707(6) 0.0501(3) Uani d . 1 . .
    H H17 0.4041 0.5338 1.0538 0.060 Uiso calc R 1 . .
    C C18 0.57707(7) 0.1598(2) 1.05318(7) 0.0634(4) Uani d . 1 . .
    H H18A 0.6028 0.1091 1.0877 0.076 Uiso calc R 1 . .
    H H18B 0.5915 0.2756 1.0507 0.076 Uiso calc R 1 . .
    H H18C 0.5797 0.0904 1.0236 0.076 Uiso calc R 1 . .
    C C19 0.18576(8) 0.4047(3) 0.95842(7) 0.0807(6) Uani d . 1 . .
    H H19A 0.1441 0.4446 0.9524 0.097 Uiso calc R 1 . .
    H H19B 0.2147 0.4547 0.9918 0.097 Uiso calc R 1 . .
    H H19C 0.1872 0.2801 0.9614 0.097 Uiso calc R 1 . .
    C C20 0.15701(6) 0.06924(18) 0.80110(5) 0.0469(3) Uani d . 1 . .
    C C21 0.21794(7) 0.0817(2) 0.80740(6) 0.0544(4) Uani d . 1 . .
    C C22 0.26461(7) 0.0244(2) 0.85476(7) 0.0658(4) Uani d . 1 . .
    H H22 0.3065 0.0315 0.8585 0.079 Uiso calc R 1 . .
    C C23 0.24920(8) -0.0414(2) 0.89516(7) 0.0707(5) Uani d . 1 . .
    H H23 0.2809 -0.0801 0.9271 0.085 Uiso calc R 1 . .
    C C24 0.18744(8) -0.0538(2) 0.89106(6) 0.0591(4) Uani d . 1 . .
    C C25 0.17046(9) -0.1199(2) 0.93278(7) 0.0729(5) Uani d . 1 . .
    H H25 0.2017 -0.1580 0.9651 0.087 Uiso calc R 1 . .
    C C26 0.11109(9) -0.1306(2) 0.92800(6) 0.0715(5) Uani d . 1 . .
    H H26 0.1010 -0.1749 0.9567 0.086 Uiso calc R 1 . .
    C C27 0.06410(8) -0.0755(2) 0.87998(6) 0.0562(4) Uani d . 1 . .
    C C28 0.07786(7) -0.00943(18) 0.83870(5) 0.0484(3) Uani d . 1 . .
    H H28 0.0458 0.0285 0.8069 0.058 Uiso calc R 1 . .
    C C29 0.14004(7) 0.00297(18) 0.84305(5) 0.0479(3) Uani d . 1 . .
    C C30 0.10937(6) 0.12284(18) 0.74798(5) 0.0446(3) Uani d . 1 . .
    C C31 0.08962(6) 0.30293(18) 0.74001(5) 0.0430(3) Uani d . 1 . .
    C C32 0.05343(7) 0.3591(2) 0.68843(6) 0.0576(4) Uani d . 1 . .
    H H32 0.0416 0.2817 0.6590 0.069 Uiso calc R 1 . .
    C C33 0.03497(8) 0.5264(3) 0.68028(8) 0.0740(5) Uani d . 1 . .
    H H33 0.0108 0.5648 0.6451 0.089 Uiso calc R 1 . .
    C C34 0.05123(8) 0.6386(2) 0.72272(9) 0.0743(5) Uani d . 1 . .
    H H34 0.0379 0.7539 0.7168 0.089 Uiso calc R 1 . .
    C C35 0.08686(7) 0.5846(2) 0.77408(8) 0.0621(4) Uani d . 1 . .
    H H35 0.0980 0.6627 0.8033 0.074 Uiso calc R 1 . .
    C C36 0.10630(6) 0.41692(18) 0.78287(6) 0.0475(3) Uani d . 1 . .
    H H36 0.1310 0.3797 0.8181 0.057 Uiso calc R 1 . .
    C C37 0.29031(7) 0.1551(3) 0.76654(7) 0.0699(5) Uani d . 1 . .
    H H37A 0.2911 0.2093 0.7338 0.084 Uiso calc R 1 . .
    H H37B 0.3058 0.0380 0.7688 0.084 Uiso calc R 1 . .
    H H37C 0.3164 0.2198 0.7981 0.084 Uiso calc R 1 . .
    C C38 -0.04394(8) -0.0657(2) 0.83044(6) 0.0654(4) Uani d . 1 . .
    H H38A -0.0824 -0.1006 0.8340 0.078 Uiso calc R 1 . .
    H H38B -0.0381 -0.1314 0.8015 0.078 Uiso calc R 1 . .
    H H38C -0.0458 0.0561 0.8218 0.078 Uiso calc R 1 . .
    C C39 0.09947(6) 0.61155(17) 0.10299(5) 0.0419(3) Uani d . 1 . .
    C C40 0.04007(6) 0.65911(19) 0.07253(5) 0.0476(3) Uani d . 1 . .
    C C41 -0.00646(7) 0.6483(2) 0.09395(6) 0.0569(4) Uani d . 1 . .
    H H41 -0.0474 0.6806 0.0727 0.068 Uiso calc R 1 . .
    C C42 0.00761(7) 0.5913(2) 0.14520(6) 0.0583(4) Uani d . 1 . .
    H H42 -0.0240 0.5848 0.1593 0.070 Uiso calc R 1 . .
    C C43 0.06762(7) 0.54153(18) 0.17787(6) 0.0487(3) Uani d . 1 . .
    C C44 0.08383(8) 0.4859(2) 0.23198(6) 0.0576(4) Uani d . 1 . .
    H H44 0.0531 0.4809 0.2472 0.069 Uiso calc R 1 . .
    C C45 0.14218(8) 0.4399(2) 0.26228(6) 0.0593(4) Uani d . 1 . .
    H H45 0.1521 0.4049 0.2985 0.071 Uiso calc R 1 . .
    C C46 0.18824(7) 0.44396(19) 0.24015(6) 0.0522(3) Uani d . 1 . .
    C C47 0.17515(6) 0.49750(17) 0.18847(5) 0.0459(3) Uani d . 1 . .
    H H47 0.2066 0.5004 0.1741 0.055 Uiso calc R 1 . .
    C C48 0.11454(6) 0.54875(17) 0.15616(5) 0.0424(3) Uani d . 1 . .
    C C49 0.14990(6) 0.62845(18) 0.08130(5) 0.0428(3) Uani d . 1 . .
    C C50 0.17969(6) 0.79661(18) 0.08434(5) 0.0417(3) Uani d . 1 . .
    C C51 0.23651(6) 0.8059(2) 0.07907(5) 0.0524(4) Uani d . 1 . .
    H H51 0.2557 0.7051 0.0733 0.063 Uiso calc R 1 . .
    C C52 0.26507(7) 0.9625(2) 0.08230(6) 0.0642(4) Uani d . 1 . .
    H H52 0.3040 0.9689 0.0790 0.077 Uiso calc R 1 . .
    C C53 0.23724(8) 1.1088(2) 0.09031(7) 0.0671(5) Uani d . 1 . .
    H H53 0.2568 1.2158 0.0920 0.080 Uiso calc R 1 . .
    C C54 0.18128(7) 1.1013(2) 0.09587(7) 0.0630(4) Uani d . 1 . .
    H H54 0.1624 1.2028 0.1016 0.076 Uiso calc R 1 . .
    C C55 0.15267(6) 0.94555(18) 0.09310(6) 0.0499(3) Uani d . 1 . .
    H H55 0.1142 0.9403 0.0972 0.060 Uiso calc R 1 . .
    C C56 -0.02987(7) 0.7708(2) -0.01110(6) 0.0648(4) Uani d . 1 . .
    H H56A -0.0303 0.8070 -0.0463 0.078 Uiso calc R 1 . .
    H H56B -0.0420 0.8666 0.0063 0.078 Uiso calc R 1 . .
    H H56C -0.0588 0.6763 -0.0159 0.078 Uiso calc R 1 . .
    C C57 0.29362(8) 0.4032(2) 0.25505(7) 0.0727(5) Uani d . 1 . .
    H H57A 0.3319 0.3647 0.2831 0.087 Uiso calc R 1 . .
    H H57B 0.2983 0.5215 0.2454 0.087 Uiso calc R 1 . .
    H H57C 0.2842 0.3305 0.2232 0.087 Uiso calc R 1 . .
loop_
    _atom_site_aniso_label
    _atom_site_aniso_U_11
    _atom_site_aniso_U_22
    _atom_site_aniso_U_33
    _atom_site_aniso_U_12
    _atom_site_aniso_U_13
    _atom_site_aniso_U_23
    O1 0.0487(5) 0.0714(7) 0.0598(6) 0.0031(5) 0.0247(5) 0.0035(5)
    O2 0.0533(6) 0.1092(10) 0.0484(6) 0.0056(6) 0.0124(5) -0.0032(6)
    O3 0.0721(7) 0.0479(6) 0.0583(6) -0.0100(5) 0.0363(5) -0.0031(5)
    O4 0.0544(6) 0.0787(8) 0.0639(6) 0.0019(5) 0.0287(5) 0.0013(6)
    O5 0.0777(7) 0.0800(8) 0.0522(6) 0.0030(6) 0.0344(6) 0.0090(6)
    O6 0.0835(8) 0.0590(7) 0.0465(6) -0.0073(6) 0.0203(5) -0.0127(5)
    O7 0.0461(5) 0.0767(7) 0.0457(5) -0.0034(5) 0.0116(4) 0.0116(5)
    O8 0.0720(7) 0.0703(8) 0.0495(6) 0.0015(6) 0.0104(5) 0.0125(5)
    O9 0.0827(8) 0.0509(6) 0.0801(8) -0.0027(5) 0.0526(6) -0.0072(5)
    C1 0.0504(7) 0.0462(8) 0.0402(7) -0.0091(6) 0.0225(6) -0.0065(6)
    C2 0.0511(8) 0.0472(8) 0.0488(7) -0.0079(6) 0.0237(6) -0.0081(6)
    C3 0.0575(8) 0.0567(9) 0.0569(8) -0.0119(7) 0.0346(7) -0.0090(7)
    C4 0.0703(9) 0.0570(9) 0.0489(8) -0.0145(8) 0.0348(7) -0.0076(7)
    C5 0.0639(9) 0.0511(8) 0.0395(7) -0.0125(7) 0.0254(6) -0.0079(6)
    C6 0.0751(10) 0.0656(10) 0.0397(7) -0.0108(8) 0.0240(7) -0.0027(7)
    C7 0.0701(10) 0.0741(11) 0.0396(8) -0.0030(8) 0.0132(7) -0.0014(7)
    C8 0.0520(8) 0.0707(11) 0.0409(7) -0.0041(7) 0.0140(6) -0.0093(7)
    C9 0.0531(8) 0.0620(9) 0.0370(7) -0.0088(7) 0.0188(6) -0.0072(6)
    C10 0.0533(7) 0.0458(8) 0.0382(7) -0.0092(6) 0.0202(6) -0.0073(6)
    C11 0.0419(7) 0.0491(9) 0.0425(7) -0.0060(6) 0.0179(5) -0.0005(6)
    C12 0.0404(6) 0.0502(8) 0.0387(6) -0.0053(6) 0.0164(5) -0.0022(6)
    C13 0.0560(8) 0.0564(9) 0.0421(7) -0.0008(7) 0.0213(6) 0.0018(6)
    C14 0.0792(11) 0.0728(12) 0.0428(8) 0.0048(9) 0.0283(7) -0.0024(7)
    C15 0.0831(12) 0.0667(11) 0.0522(9) 0.0063(9) 0.0253(8) -0.0147(8)
    C16 0.0734(10) 0.0526(9) 0.0558(9) -0.0025(8) 0.0214(8) -0.0074(7)
    C17 0.0562(8) 0.0514(9) 0.0431(7) -0.0076(7) 0.0189(6) -0.0034(6)
    C18 0.0481(8) 0.0660(11) 0.0800(11) -0.0018(7) 0.0281(8) -0.0105(9)
    C19 0.0503(9) 0.1288(18) 0.0647(11) 0.0001(10) 0.0235(8) -0.0012(11)
    C20 0.0524(8) 0.0443(8) 0.0428(7) 0.0064(6) 0.0161(6) -0.0046(6)
    C21 0.0538(8) 0.0541(9) 0.0543(8) 0.0066(7) 0.0190(7) -0.0057(7)
    C22 0.0522(9) 0.0711(11) 0.0680(10) 0.0111(8) 0.0152(8) -0.0005(9)
    C23 0.0637(10) 0.0743(12) 0.0596(10) 0.0198(9) 0.0061(8) 0.0057(9)
    C24 0.0661(10) 0.0587(10) 0.0458(8) 0.0139(8) 0.0129(7) 0.0032(7)
    C25 0.0838(12) 0.0798(12) 0.0462(9) 0.0191(10) 0.0138(8) 0.0158(8)
    C26 0.0922(13) 0.0774(12) 0.0470(9) 0.0135(10) 0.0282(9) 0.0156(8)
    C27 0.0720(10) 0.0560(9) 0.0456(8) 0.0060(7) 0.0277(7) 0.0013(7)
    C28 0.0609(8) 0.0468(8) 0.0374(7) 0.0079(6) 0.0180(6) 0.0001(6)
    C29 0.0592(8) 0.0422(8) 0.0408(7) 0.0087(6) 0.0166(6) -0.0028(6)
    C30 0.0499(7) 0.0499(8) 0.0378(7) -0.0040(6) 0.0206(6) -0.0053(6)
    C31 0.0389(6) 0.0499(8) 0.0421(7) -0.0024(6) 0.0171(5) 0.0015(6)
    C32 0.0514(8) 0.0688(11) 0.0477(8) -0.0051(7) 0.0127(6) 0.0090(7)
    C33 0.0592(10) 0.0759(13) 0.0786(12) 0.0030(9) 0.0159(9) 0.0323(10)
    C34 0.0591(10) 0.0533(10) 0.1152(16) 0.0061(8) 0.0377(10) 0.0239(11)
    C35 0.0583(9) 0.0487(9) 0.0877(12) -0.0038(7) 0.0370(9) -0.0069(8)
    C36 0.0449(7) 0.0497(8) 0.0508(8) -0.0018(6) 0.0211(6) -0.0027(6)
    C37 0.0543(9) 0.0845(13) 0.0775(11) -0.0077(8) 0.0322(8) -0.0207(10)
    C38 0.0677(10) 0.0766(12) 0.0564(9) -0.0061(9) 0.0281(8) -0.0016(8)
    C39 0.0455(7) 0.0409(7) 0.0420(7) -0.0058(6) 0.0193(6) -0.0018(6)
    C40 0.0468(7) 0.0502(8) 0.0459(7) -0.0070(6) 0.0172(6) 0.0025(6)
    C41 0.0433(7) 0.0673(10) 0.0611(9) -0.0073(7) 0.0204(7) 0.0036(8)
    C42 0.0542(8) 0.0655(10) 0.0661(10) -0.0084(7) 0.0351(8) 0.0009(8)
    C43 0.0573(8) 0.0469(8) 0.0495(8) -0.0102(6) 0.0285(7) -0.0028(6)
    C44 0.0760(10) 0.0571(9) 0.0508(8) -0.0134(8) 0.0364(8) -0.0038(7)
    C45 0.0855(11) 0.0553(9) 0.0404(7) -0.0115(8) 0.0271(8) 0.0007(7)
    C46 0.0650(9) 0.0437(8) 0.0433(7) -0.0045(7) 0.0150(7) 0.0012(6)
    C47 0.0527(8) 0.0430(8) 0.0437(7) -0.0033(6) 0.0199(6) -0.0006(6)
    C48 0.0527(7) 0.0361(7) 0.0416(7) -0.0069(6) 0.0212(6) -0.0028(5)
    C49 0.0478(7) 0.0462(8) 0.0359(6) -0.0005(6) 0.0173(6) 0.0015(6)
    C50 0.0425(7) 0.0495(8) 0.0319(6) -0.0033(6) 0.0125(5) 0.0035(5)
    C51 0.0465(7) 0.0678(10) 0.0445(7) -0.0055(7) 0.0187(6) 0.0017(7)
    C52 0.0512(8) 0.0851(13) 0.0567(9) -0.0212(9) 0.0205(7) 0.0038(8)
    C53 0.0659(10) 0.0604(11) 0.0662(10) -0.0209(8) 0.0144(8) 0.0093(8)
    C54 0.0619(9) 0.0480(9) 0.0704(10) -0.0062(7) 0.0145(8) 0.0047(8)
    C55 0.0464(7) 0.0493(8) 0.0507(8) -0.0028(6) 0.0141(6) 0.0026(6)
    C56 0.0522(9) 0.0776(12) 0.0547(9) -0.0015(8) 0.0081(7) 0.0095(8)
    C57 0.0609(10) 0.0713(12) 0.0724(11) 0.0022(8) 0.0089(8) 0.0193(9)
_geom_special_details
;
All e.s.d.'s (except the e.s.d. in the dihedral angle between two l.s. planes)
are estimated using the full covariance matrix. The cell e.s.d.'s are taken
into account individually in the estimation of e.s.d.'s in distances, angles
and torsion angles; correlations between e.s.d.'s in cell parameters are only
used when they are defined by crystal symmetry. An approximate (isotropic)
treatment of cell e.s.d.'s is used for estimating e.s.d.'s involving l.s.
planes.
;
loop_
    _geom_bond_atom_site_label_1
    _geom_bond_atom_site_label_2
    _geom_bond_site_symmetry_2
    _geom_bond_distance
    _geom_bond_publ_flag
    O1 C2 . 1.3671(17) ?
    O1 C18 . 1.4257(17) ?
    O2 C8 . 1.3650(18) ?
    O2 C19 . 1.425(2) ?
    O3 C11 . 1.2196(17) ?
    O4 C21 . 1.3677(18) ?
    O4 C37 . 1.4288(18) ?
    O5 C27 . 1.3718(19) ?
    O5 C38 . 1.4154(19) ?
    O6 C30 . 1.2172(16) ?
    O7 C40 . 1.3653(16) ?
    O7 C56 . 1.4298(17) ?
    O8 C46 . 1.3656(18) ?
    O8 C57 . 1.420(2) ?
    O9 C49 . 1.2178(16) ?
    C1 C2 . 1.3773(18) ?
    C1 C10 . 1.4125(19) ?
    C1 C11 . 1.5069(17) ?
    C2 C3 . 1.4097(19) ?
    C3 C4 . 1.363(2) ?
    C3 H3 . 0.9500 ?
    C4 C5 . 1.411(2) ?
    C4 H4 . 0.9500 ?
    C5 C6 . 1.412(2) ?
    C5 C10 . 1.4260(18) ?
    C6 C7 . 1.351(2) ?
    C6 H6 . 0.9500 ?
    C7 C8 . 1.410(2) ?
    C7 H7 . 0.9500 ?
    C8 C9 . 1.367(2) ?
    C9 C10 . 1.4285(19) ?
    C9 H9 . 0.9500 ?
    C11 C12 . 1.4916(18) ?
    C12 C17 . 1.388(2) ?
    C12 C13 . 1.3904(18) ?
    C13 C14 . 1.377(2) ?
    C13 H13 . 0.9500 ?
    C14 C15 . 1.378(2) ?
    C14 H14 . 0.9500 ?
    C15 C16 . 1.377(2) ?
    C15 H15 . 0.9500 ?
    C16 C17 . 1.385(2) ?
    C16 H16 . 0.9500 ?
    C17 H17 . 0.9500 ?
    C18 H18A . 0.9800 ?
    C18 H18B . 0.9800 ?
    C18 H18C . 0.9800 ?
    C19 H19A . 0.9800 ?
    C19 H19B . 0.9800 ?
    C19 H19C . 0.9800 ?
    C20 C21 . 1.378(2) ?
    C20 C29 . 1.420(2) ?
    C20 C30 . 1.5047(18) ?
    C21 C22 . 1.405(2) ?
    C22 C23 . 1.361(3) ?
    C22 H22 . 0.9500 ?
    C23 C24 . 1.414(2) ?
    C23 H23 . 0.9500 ?
    C24 C25 . 1.415(2) ?
    C24 C29 . 1.422(2) ?
    C25 C26 . 1.352(3) ?
    C25 H25 . 0.9500 ?
    C26 C27 . 1.414(2) ?
    C26 H26 . 0.9500 ?
    C27 C28 . 1.362(2) ?
    C28 C29 . 1.422(2) ?
    C28 H28 . 0.9500 ?
    C30 C31 . 1.477(2) ?
    C31 C36 . 1.3902(19) ?
    C31 C32 . 1.3957(19) ?
    C32 C33 . 1.373(2) ?
    C32 H32 . 0.9500 ?
    C33 C34 . 1.373(3) ?
    C33 H33 . 0.9500 ?
    C34 C35 . 1.383(3) ?
    C34 H34 . 0.9500 ?
    C35 C36 . 1.383(2) ?
    C35 H35 . 0.9500 ?
    C36 H36 . 0.9500 ?
    C37 H37A . 0.9800 ?
    C37 H37B . 0.9800 ?
    C37 H37C . 0.9800 ?
    C38 H38A . 0.9800 ?
    C38 H38B . 0.9800 ?
    C38 H38C . 0.9800 ?
    C39 C40 . 1.3780(19) ?
    C39 C48 . 1.4198(18) ?
    C39 C49 . 1.5034(17) ?
    C40 C41 . 1.4101(19) ?
    C41 C42 . 1.361(2) ?
    C41 H41 . 0.9500 ?
    C42 C43 . 1.407(2) ?
    C42 H42 . 0.9500 ?
    C43 C44 . 1.422(2) ?
    C43 C48 . 1.4225(18) ?
    C44 C45 . 1.354(2) ?
    C44 H44 . 0.9500 ?
    C45 C46 . 1.411(2) ?
    C45 H45 . 0.9500 ?
    C46 C47 . 1.3659(19) ?
    C47 C48 . 1.4194(19) ?
    C47 H47 . 0.9500 ?
    C49 C50 . 1.4800(19) ?
    C50 C55 . 1.389(2) ?
    C50 C51 . 1.3919(18) ?
    C51 C52 . 1.386(2) ?
    C51 H51 . 0.9500 ?
    C52 C53 . 1.375(3) ?
    C52 H52 . 0.9500 ?
    C53 C54 . 1.375(2) ?
    C53 H53 . 0.9500 ?
    C54 C55 . 1.382(2) ?
    C54 H54 . 0.9500 ?
    C55 H55 . 0.9500 ?
    C56 H56A . 0.9800 ?
    C56 H56B . 0.9800 ?
    C56 H56C . 0.9800 ?
    C57 H57A . 0.9800 ?
    C57 H57B . 0.9800 ?
    C57 H57C . 0.9800 ?
loop_
    _geom_angle_atom_site_label_1
    _geom_angle_atom_site_label_2
    _geom_angle_atom_site_label_3
    _geom_angle_site_symmetry_1
    _geom_angle_site_symmetry_3
    _geom_angle
    _geom_angle_publ_flag
    C2 O1 C18 . . 118.35(12) ?
    C8 O2 C19 . . 117.38(12) ?
    C21 O4 C37 . . 118.51(13) ?
    C27 O5 C38 . . 117.56(11) ?
    C40 O7 C56 . . 117.87(11) ?
    C46 O8 C57 . . 116.82(12) ?
    C2 C1 C10 . . 120.29(12) ?
    C2 C1 C11 . . 118.21(12) ?
    C10 C1 C11 . . 121.50(12) ?
    O1 C2 C1 . . 115.43(12) ?
    O1 C2 C3 . . 123.71(13) ?
    C1 C2 C3 . . 120.86(13) ?
    C4 C3 C2 . . 119.47(13) ?
    C4 C3 H3 . . 120.3 ?
    C2 C3 H3 . . 120.3 ?
    C3 C4 C5 . . 121.72(13) ?
    C3 C4 H4 . . 119.1 ?
    C5 C4 H4 . . 119.1 ?
    C4 C5 C6 . . 122.46(13) ?
    C4 C5 C10 . . 118.65(13) ?
    C6 C5 C10 . . 118.88(13) ?
    C7 C6 C5 . . 121.10(14) ?
    C7 C6 H6 . . 119.5 ?
    C5 C6 H6 . . 119.5 ?
    C6 C7 C8 . . 120.54(15) ?
    C6 C7 H7 . . 119.7 ?
    C8 C7 H7 . . 119.7 ?
    O2 C8 C9 . . 124.95(14) ?
    O2 C8 C7 . . 114.27(14) ?
    C9 C8 C7 . . 120.78(14) ?
    C8 C9 C10 . . 119.92(13) ?
    C8 C9 H9 . . 120.0 ?
    C10 C9 H9 . . 120.0 ?
    C1 C10 C5 . . 118.98(13) ?
    C1 C10 C9 . . 122.27(12) ?
    C5 C10 C9 . . 118.75(13) ?
    O3 C11 C12 . . 121.24(12) ?
    O3 C11 C1 . . 120.24(12) ?
    C12 C11 C1 . . 118.51(12) ?
    C17 C12 C13 . . 119.17(13) ?
    C17 C12 C11 . . 121.52(12) ?
    C13 C12 C11 . . 119.29(13) ?
    C14 C13 C12 . . 120.03(15) ?
    C14 C13 H13 . . 120.0 ?
    C12 C13 H13 . . 120.0 ?
    C13 C14 C15 . . 120.22(15) ?
    C13 C14 H14 . . 119.9 ?
    C15 C14 H14 . . 119.9 ?
    C16 C15 C14 . . 120.62(15) ?
    C16 C15 H15 . . 119.7 ?
    C14 C15 H15 . . 119.7 ?
    C15 C16 C17 . . 119.28(16) ?
    C15 C16 H16 . . 120.4 ?
    C17 C16 H16 . . 120.4 ?
    C16 C17 C12 . . 120.67(14) ?
    C16 C17 H17 . . 119.7 ?
    C12 C17 H17 . . 119.7 ?
    O1 C18 H18A . . 109.5 ?
    O1 C18 H18B . . 109.5 ?
    H18A C18 H18B . . 109.5 ?
    O1 C18 H18C . . 109.5 ?
    H18A C18 H18C . . 109.5 ?
    H18B C18 H18C . . 109.5 ?
    O2 C19 H19A . . 109.5 ?
    O2 C19 H19B . . 109.5 ?
    H19A C19 H19B . . 109.5 ?
    O2 C19 H19C . . 109.5 ?
    H19A C19 H19C . . 109.5 ?
    H19B C19 H19C . . 109.5 ?
    C21 C20 C29 . . 120.70(13) ?
    C21 C20 C30 . . 117.90(13) ?
    C29 C20 C30 . . 121.38(12) ?
    O4 C21 C20 . . 115.41(13) ?
    O4 C21 C22 . . 123.77(14) ?
    C20 C21 C22 . . 120.82(15) ?
    C23 C22 C21 . . 119.31(16) ?
    C23 C22 H22 . . 120.3 ?
    C21 C22 H22 . . 120.3 ?
    C22 C23 C24 . . 122.01(15) ?
    C22 C23 H23 . . 119.0 ?
    C24 C23 H23 . . 119.0 ?
    C23 C24 C25 . . 122.93(15) ?
    C23 C24 C29 . . 118.85(15) ?
    C25 C24 C29 . . 118.21(15) ?
    C26 C25 C24 . . 121.94(15) ?
    C26 C25 H25 . . 119.0 ?
    C24 C25 H25 . . 119.0 ?
    C25 C26 C27 . . 119.62(15) ?
    C25 C26 H26 . . 120.2 ?
    C27 C26 H26 . . 120.2 ?
    C28 C27 O5 . . 124.96(14) ?
    C28 C27 C26 . . 120.91(16) ?
    O5 C27 C26 . . 114.13(14) ?
    C27 C28 C29 . . 120.23(13) ?
    C27 C28 H28 . . 119.9 ?
    C29 C28 H28 . . 119.9 ?
    C20 C29 C28 . . 122.64(12) ?
    C20 C29 C24 . . 118.28(14) ?
    C28 C29 C24 . . 119.08(13) ?
    O6 C30 C31 . . 121.36(13) ?
    O6 C30 C20 . . 119.53(13) ?
    C31 C30 C20 . . 119.10(11) ?
    C36 C31 C32 . . 119.58(14) ?
    C36 C31 C30 . . 121.25(12) ?
    C32 C31 C30 . . 119.17(13) ?
    C33 C32 C31 . . 119.91(16) ?
    C33 C32 H32 . . 120.0 ?
    C31 C32 H32 . . 120.0 ?
    C32 C33 C34 . . 120.42(17) ?
    C32 C33 H33 . . 119.8 ?
    C34 C33 H33 . . 119.8 ?
    C33 C34 C35 . . 120.31(17) ?
    C33 C34 H34 . . 119.8 ?
    C35 C34 H34 . . 119.8 ?
    C34 C35 C36 . . 119.97(17) ?
    C34 C35 H35 . . 120.0 ?
    C36 C35 H35 . . 120.0 ?
    C35 C36 C31 . . 119.81(14) ?
    C35 C36 H36 . . 120.1 ?
    C31 C36 H36 . . 120.1 ?
    O4 C37 H37A . . 109.5 ?
    O4 C37 H37B . . 109.5 ?
    H37A C37 H37B . . 109.5 ?
    O4 C37 H37C . . 109.5 ?
    H37A C37 H37C . . 109.5 ?
    H37B C37 H37C . . 109.5 ?
    O5 C38 H38A . . 109.5 ?
    O5 C38 H38B . . 109.5 ?
    H38A C38 H38B . . 109.5 ?
    O5 C38 H38C . . 109.5 ?
    H38A C38 H38C . . 109.5 ?
    H38B C38 H38C . . 109.5 ?
    C40 C39 C48 . . 120.48(12) ?
    C40 C39 C49 . . 120.95(12) ?
    C48 C39 C49 . . 118.56(11) ?
    O7 C40 C39 . . 115.54(12) ?
    O7 C40 C41 . . 123.97(12) ?
    C39 C40 C41 . . 120.49(13) ?
    C42 C41 C40 . . 119.61(14) ?
    C42 C41 H41 . . 120.2 ?
    C40 C41 H41 . . 120.2 ?
    C41 C42 C43 . . 121.94(13) ?
    C41 C42 H42 . . 119.0 ?
    C43 C42 H42 . . 119.0 ?
    C42 C43 C44 . . 123.02(13) ?
    C42 C43 C48 . . 118.77(13) ?
    C44 C43 C48 . . 118.21(14) ?
    C45 C44 C43 . . 121.32(14) ?
    C45 C44 H44 . . 119.3 ?
    C43 C44 H44 . . 119.3 ?
    C44 C45 C46 . . 120.20(13) ?
    C44 C45 H45 . . 119.9 ?
    C46 C45 H45 . . 119.9 ?
    O8 C46 C47 . . 124.56(14) ?
    O8 C46 C45 . . 114.65(13) ?
    C47 C46 C45 . . 120.78(14) ?
    C46 C47 C48 . . 120.08(13) ?
    C46 C47 H47 . . 120.0 ?
    C48 C47 H47 . . 120.0 ?
    C47 C48 C39 . . 121.91(12) ?
    C47 C48 C43 . . 119.39(12) ?
    C39 C48 C43 . . 118.68(12) ?
    O9 C49 C50 . . 121.35(12) ?
    O9 C49 C39 . . 119.85(12) ?
    C50 C49 C39 . . 118.67(11) ?
    C55 C50 C51 . . 119.09(13) ?
    C55 C50 C49 . . 121.53(12) ?
    C51 C50 C49 . . 119.37(13) ?
    C52 C51 C50 . . 119.87(15) ?
    C52 C51 H51 . . 120.1 ?
    C50 C51 H51 . . 120.1 ?
    C53 C52 C51 . . 120.18(15) ?
    C53 C52 H52 . . 119.9 ?
    C51 C52 H52 . . 119.9 ?
    C52 C53 C54 . . 120.55(15) ?
    C52 C53 H53 . . 119.7 ?
    C54 C53 H53 . . 119.7 ?
    C53 C54 C55 . . 119.67(16) ?
    C53 C54 H54 . . 120.2 ?
    C55 C54 H54 . . 120.2 ?
    C54 C55 C50 . . 120.63(14) ?
    C54 C55 H55 . . 119.7 ?
    C50 C55 H55 . . 119.7 ?
    O7 C56 H56A . . 109.5 ?
    O7 C56 H56B . . 109.5 ?
    H56A C56 H56B . . 109.5 ?
    O7 C56 H56C . . 109.5 ?
    H56A C56 H56C . . 109.5 ?
    H56B C56 H56C . . 109.5 ?
    O8 C57 H57A . . 109.5 ?
    O8 C57 H57B . . 109.5 ?
    H57A C57 H57B . . 109.5 ?
    O8 C57 H57C . . 109.5 ?
    H57A C57 H57C . . 109.5 ?
    H57B C57 H57C . . 109.5 ?
loop_
    _geom_torsion_atom_site_label_1
    _geom_torsion_atom_site_label_2
    _geom_torsion_atom_site_label_3
    _geom_torsion_atom_site_label_4
    _geom_torsion_site_symmetry_1
    _geom_torsion_site_symmetry_2
    _geom_torsion_site_symmetry_3
    _geom_torsion_site_symmetry_4
    _geom_torsion
    _geom_torsion_publ_flag
    C18 O1 C2 C1 . . . . -173.65(13) ?
    C18 O1 C2 C3 . . . . 6.5(2) ?
    C10 C1 C2 O1 . . . . 178.93(12) ?
    C11 C1 C2 O1 . . . . -1.35(19) ?
    C10 C1 C2 C3 . . . . -1.3(2) ?
    C11 C1 C2 C3 . . . . 178.45(13) ?
    O1 C2 C3 C4 . . . . -178.48(14) ?
    C1 C2 C3 C4 . . . . 1.7(2) ?
    C2 C3 C4 C5 . . . . -0.5(2) ?
    C3 C4 C5 C6 . . . . 177.90(15) ?
    C3 C4 C5 C10 . . . . -1.2(2) ?
    C4 C5 C6 C7 . . . . 179.86(15) ?
    C10 C5 C6 C7 . . . . -1.1(2) ?
    C5 C6 C7 C8 . . . . -0.6(3) ?
    C19 O2 C8 C9 . . . . 2.8(2) ?
    C19 O2 C8 C7 . . . . -177.25(16) ?
    C6 C7 C8 O2 . . . . -178.67(15) ?
    C6 C7 C8 C9 . . . . 1.3(3) ?
    O2 C8 C9 C10 . . . . 179.67(14) ?
    C7 C8 C9 C10 . . . . -0.3(2) ?
    C2 C1 C10 C5 . . . . -0.4(2) ?
    C11 C1 C10 C5 . . . . 179.88(12) ?
    C2 C1 C10 C9 . . . . -179.93(13) ?
    C11 C1 C10 C9 . . . . 0.4(2) ?
    C4 C5 C10 C1 . . . . 1.6(2) ?
    C6 C5 C10 C1 . . . . -177.49(13) ?
    C4 C5 C10 C9 . . . . -178.87(13) ?
    C6 C5 C10 C9 . . . . 2.0(2) ?
    C8 C9 C10 C1 . . . . 178.14(14) ?
    C8 C9 C10 C5 . . . . -1.4(2) ?
    C2 C1 C11 O3 . . . . -77.82(17) ?
    C10 C1 C11 O3 . . . . 101.89(16) ?
    C2 C1 C11 C12 . . . . 101.28(15) ?
    C10 C1 C11 C12 . . . . -79.00(16) ?
    O3 C11 C12 C17 . . . . -173.34(13) ?
    C1 C11 C12 C17 . . . . 7.57(18) ?
    O3 C11 C12 C13 . . . . 8.05(19) ?
    C1 C11 C12 C13 . . . . -171.04(12) ?
    C17 C12 C13 C14 . . . . -0.7(2) ?
    C11 C12 C13 C14 . . . . 177.96(13) ?
    C12 C13 C14 C15 . . . . 0.8(2) ?
    C13 C14 C15 C16 . . . . -0.1(3) ?
    C14 C15 C16 C17 . . . . -0.7(3) ?
    C15 C16 C17 C12 . . . . 0.8(2) ?
    C13 C12 C17 C16 . . . . -0.1(2) ?
    C11 C12 C17 C16 . . . . -178.70(13) ?
    C37 O4 C21 C20 . . . . -174.38(13) ?
    C37 O4 C21 C22 . . . . 5.6(2) ?
    C29 C20 C21 O4 . . . . -178.09(13) ?
    C30 C20 C21 O4 . . . . 3.8(2) ?
    C29 C20 C21 C22 . . . . 2.0(2) ?
    C30 C20 C21 C22 . . . . -176.19(14) ?
    O4 C21 C22 C23 . . . . 178.90(16) ?
    C20 C21 C22 C23 . . . . -1.2(3) ?
    C21 C22 C23 C24 . . . . -0.1(3) ?
    C22 C23 C24 C25 . . . . -179.28(18) ?
    C22 C23 C24 C29 . . . . 0.5(3) ?
    C23 C24 C25 C26 . . . . 179.99(18) ?
    C29 C24 C25 C26 . . . . 0.2(3) ?
    C24 C25 C26 C27 . . . . 0.4(3) ?
    C38 O5 C27 C28 . . . . 7.5(2) ?
    C38 O5 C27 C26 . . . . -171.85(15) ?
    C25 C26 C27 C28 . . . . -0.9(3) ?
    C25 C26 C27 O5 . . . . 178.48(16) ?
    O5 C27 C28 C29 . . . . -178.51(14) ?
    C26 C27 C28 C29 . . . . 0.8(2) ?
    C21 C20 C29 C28 . . . . 178.86(13) ?
    C30 C20 C29 C28 . . . . -3.0(2) ?
    C21 C20 C29 C24 . . . . -1.5(2) ?
    C30 C20 C29 C24 . . . . 176.62(13) ?
    C27 C28 C29 C20 . . . . 179.41(14) ?
    C27 C28 C29 C24 . . . . -0.3(2) ?
    C23 C24 C29 C20 . . . . 0.2(2) ?
    C25 C24 C29 C20 . . . . -179.92(15) ?
    C23 C24 C29 C28 . . . . 179.91(14) ?
    C25 C24 C29 C28 . . . . -0.2(2) ?
    C21 C20 C30 O6 . . . . 90.52(17) ?
    C29 C20 C30 O6 . . . . -87.62(17) ?
    C21 C20 C30 C31 . . . . -88.33(16) ?
    C29 C20 C30 C31 . . . . 93.53(16) ?
    O6 C30 C31 C36 . . . . 170.52(13) ?
    C20 C30 C31 C36 . . . . -10.65(18) ?
    O6 C30 C31 C32 . . . . -9.4(2) ?
    C20 C30 C31 C32 . . . . 169.46(12) ?
    C36 C31 C32 C33 . . . . 0.5(2) ?
    C30 C31 C32 C33 . . . . -179.62(14) ?
    C31 C32 C33 C34 . . . . -0.8(2) ?
    C32 C33 C34 C35 . . . . 0.6(3) ?
    C33 C34 C35 C36 . . . . 0.0(2) ?
    C34 C35 C36 C31 . . . . -0.4(2) ?
    C32 C31 C36 C35 . . . . 0.1(2) ?
    C30 C31 C36 C35 . . . . -179.77(12) ?
    C56 O7 C40 C39 . . . . -178.58(13) ?
    C56 O7 C40 C41 . . . . 1.2(2) ?
    C48 C39 C40 O7 . . . . -179.37(12) ?
    C49 C39 C40 O7 . . . . 1.99(19) ?
    C48 C39 C40 C41 . . . . 0.9(2) ?
    C49 C39 C40 C41 . . . . -177.78(13) ?
    O7 C40 C41 C42 . . . . -179.41(15) ?
    C39 C40 C41 C42 . . . . 0.3(2) ?
    C40 C41 C42 C43 . . . . -0.2(2) ?
    C41 C42 C43 C44 . . . . 178.24(15) ?
    C41 C42 C43 C48 . . . . -1.0(2) ?
    C42 C43 C44 C45 . . . . -179.64(15) ?
    C48 C43 C44 C45 . . . . -0.4(2) ?
    C43 C44 C45 C46 . . . . -1.0(2) ?
    C57 O8 C46 C47 . . . . 2.4(2) ?
    C57 O8 C46 C45 . . . . -176.83(14) ?
    C44 C45 C46 O8 . . . . -179.35(14) ?
    C44 C45 C46 C47 . . . . 1.4(2) ?
    O8 C46 C47 C48 . . . . -179.64(13) ?
    C45 C46 C47 C48 . . . . -0.5(2) ?
    C46 C47 C48 C39 . . . . 177.48(13) ?
    C46 C47 C48 C43 . . . . -0.9(2) ?
    C40 C39 C48 C47 . . . . 179.53(13) ?
    C49 C39 C48 C47 . . . . -1.80(19) ?
    C40 C39 C48 C43 . . . . -2.12(19) ?
    C49 C39 C48 C43 . . . . 176.55(12) ?
    C42 C43 C48 C47 . . . . -179.42(13) ?
    C44 C43 C48 C47 . . . . 1.3(2) ?
    C42 C43 C48 C39 . . . . 2.2(2) ?
    C44 C43 C48 C39 . . . . -177.13(13) ?
    C40 C39 C49 O9 . . . . -101.93(16) ?
    C48 C39 C49 O9 . . . . 79.40(17) ?
    C40 C39 C49 C50 . . . . 82.13(16) ?
    C48 C39 C49 C50 . . . . -96.53(15) ?
    O9 C49 C50 C55 . . . . 167.01(13) ?
    C39 C49 C50 C55 . . . . -17.12(18) ?
    O9 C49 C50 C51 . . . . -13.91(19) ?
    C39 C49 C50 C51 . . . . 161.96(12) ?
    C55 C50 C51 C52 . . . . -0.36(19) ?
    C49 C50 C51 C52 . . . . -179.46(13) ?
    C50 C51 C52 C53 . . . . -0.5(2) ?
    C51 C52 C53 C54 . . . . 0.8(2) ?
    C52 C53 C54 C55 . . . . -0.3(2) ?
    C53 C54 C55 C50 . . . . -0.5(2) ?
    C51 C50 C55 C54 . . . . 0.8(2) ?
    C49 C50 C55 C54 . . . . 179.92(13) ?
loop_
    _geom_hbond_atom_site_label_D
    _geom_hbond_atom_site_label_H
    _geom_hbond_atom_site_label_A
    _geom_hbond_site_symmetry_A
    _geom_hbond_distance_DH
    _geom_hbond_distance_HA
    _geom_hbond_distance_DA
    _geom_hbond_angle_DHA
    C36 H36 O2 1_555 0.95 2.564 3.4116(18) 149
    C56 H56A O5 1_564 0.98 2.544 3.4862(19) 161
    C52 H52 O3 1_564 0.95 2.460 3.395(2) 168
    C34 H34 O6 1_565 0.95 2.413 3.143(2) 133
    C54 H54 O9 1_565 0.95 2.576 3.2451(19) 128
    C19 H19B O9 1_556 0.98 2.593 3.116(2) 113
data_global
_journal_date_recd_electronic     2010-09-19
_journal_date_accepted     2010-09-24
_journal_name_full     'Acta Crystallographica, Section E'
_journal_year     2010
_journal_volume     66
_journal_issue     10
_journal_page_first     o2659
_journal_page_last     o2659
_journal_paper_category     QO
_journal_coeditor_code     OM2366
_publ_contact_author_name     'Noriyuki Yonezawa'
_publ_contact_author_address
;
Department of Organic and Polymer Materials Chemistry
Tokyo University of Agriculture & Technology
Koganei
Tokyo 184-8588
Japan
;
_publ_contact_author_email     yonezawa@cc.tuat.ac.jp
_publ_contact_author_fax     '+81-42-388-7053'
_publ_contact_author_phone     '+81-42-388-7053'
_publ_section_title
;
(2,7-Dimethoxynaphthalen-1-yl)(phenyl)methanone
;
loop_
    _publ_author_name
    _publ_author_footnote
    _publ_author_address
    'Kato, Yuichi' .
;
Department of Organic and Polymer Materials Chemistry
Tokyo University of Agriculture & Technology
Koganei
Tokyo 184-8588
Japan
;
    'Nagasawa, Atsushi' .
;
Department of Organic and Polymer Materials Chemistry
Tokyo University of Agriculture & Technology
Koganei
Tokyo 184-8588
Japan
;
    'Hijikata, Daichi' .
;
Department of Organic and Polymer Materials Chemistry
Tokyo University of Agriculture & Technology
Koganei
Tokyo 184-8588
Japan
;
    'Okamoto, Akiko' .
;
Department of Organic and Polymer Materials Chemistry
Tokyo University of Agriculture & Technology
Koganei
Tokyo 184-8588
Japan
;
    'Yonezawa, Noriyuki' .
;
Department of Organic and Polymer Materials Chemistry
Tokyo University of Agriculture & Technology
Koganei
Tokyo 184-8588
Japan
;
