# Supplementary material for: (2,7-Dimeth­oxy­naphthalen-1-yl)(phen­yl)methanone
Source: Acta Crystallogr Sect E Struct Rep Online. 2010 Sep 30;66(Pt 10):o2659. doi: 10.1107/S1600536810038195 (PMC2983196; doi:10.1107/S1600536810038195)
Supplement: Supplementary file 2 [file e-66-o2659-Isup2.hkl]

#
# h,k,l, Fc-squared, Fo-squared, sigma(Fo-squared) and status flag
#
data_I
_shelx_title '  yonezawaLab_kato_091106_2'
_shelx_refln_list_code          4
_shelx_F_calc_maximum      444.70
_exptl_crystal_F_000      1848.00
_reflns_d_resolution_high  0.8303
 
loop_
 _symmetry_equiv_pos_as_xyz
 'x, y, z'
 '-x+1/2, y+1/2, -z+1/2'
 '-x, -y, -z'
 'x-1/2, -y-1/2, z-1/2'
 
_cell_length_a    23.4356
_cell_length_b     7.8412
_cell_length_c    26.7438
_cell_angle_alpha  90.000
_cell_angle_beta  111.786
_cell_angle_gamma  90.000
 
_shelx_F_squared_multiplier     1.000
 
loop_
 _refln_index_h
 _refln_index_k
 _refln_index_l
 _refln_F_squared_calc
 _refln_F_squared_meas
 _refln_F_squared_sigma
 _refln_observed_status
   2   0   0      842.03      778.92      3.58 o
   4   0   0      788.43      801.03      5.97 o
   6   0   0    25500.77    24647.27    149.65 o
   8   0   0       57.74       53.99      2.41 o
  10   0   0    10269.66    10255.25     60.30 o
  12   0   0     6554.59     7081.90     40.17 o
  14   0   0     4978.61     5175.73     32.31 o
  16   0   0     1643.45     1588.17     16.12 o
  18   0   0       99.50      113.91      5.89 o
  20   0   0      505.14      547.51     10.73 o
  22   0   0      257.49      263.16      8.11 o
  24   0   0      127.40      143.40      6.59 o
  26   0   0        2.92        1.31      4.78 o
   1   1   0        8.32       25.06      0.84 o
   2   1   0    22827.87    22271.06     96.05 o
   3   1   0     6065.43     5396.57     21.06 o
   4   1   0     1009.38     1027.72      5.04 o
   5   1   0     2059.06     1910.52      7.41 o
   6   1   0       57.67       65.54      1.67 o
   7   1   0      116.67      117.38      1.82 o
   8   1   0        4.38        5.12      1.09 o
   9   1   0      256.13      215.94      2.46 o
  10   1   0       46.46       60.18      1.49 o
  11   1   0      210.94      261.64      2.27 o
  12   1   0     1121.09     1167.69      5.48 o
  13   1   0      699.50      718.01      4.27 o
  14   1   0       13.54       10.45      1.17 o
  15   1   0       71.06       70.64      2.40 o
  16   1   0       10.06        9.53      2.26 o
  17   1   0        0.01        2.75      2.09 o
  18   1   0      274.36      270.84      4.89 o
  19   1   0        1.63        2.05      2.08 o
  20   1   0       23.07       23.48      2.53 o
  21   1   0        0.58        3.01      1.88 o
  22   1   0        3.47        2.35      1.89 o
  23   1   0        4.29        4.57      2.53 o
  24   1   0        0.25        1.11      2.22 o
  25   1   0       18.75       17.94      3.08 o
  26   1   0        2.43        1.17      1.85 o
   0   2   0    63442.62    67171.23    566.86 o
   1   2   0     9252.59     8759.60     32.49 o
   2   2   0    26628.59    25405.06    113.66 o
   3   2   0      955.96      920.21      4.06 o
   4   2   0     7172.90     6867.41     26.57 o
   5   2   0      880.57      800.14      4.16 o
   6   2   0     1001.66      907.11      4.39 o
   7   2   0      479.51      443.65      2.70 o
   8   2   0      610.88      584.91      3.27 o
   9   2   0      153.83      163.38      1.91 o
  10   2   0       66.64       66.57      1.24 o
  11   2   0      126.95      149.90      1.83 o
  12   2   0     1369.67     1388.00      6.71 o
  13   2   0       19.27       22.46      1.37 o
  14   2   0       68.41       80.19      2.06 o
  15   2   0      281.87      272.90      3.33 o
  16   2   0      298.25      276.30      4.22 o
  17   2   0     2756.13     2769.55     22.86 o
  18   2   0      170.77      174.45      5.07 o
  19   2   0       78.46       78.25      4.19 o
  20   2   0      110.92      121.94      4.66 o
  21   2   0      150.97      165.54      4.66 o
  22   2   0       11.94       15.30      2.87 o
  23   2   0       17.00       16.40      2.65 o
  24   2   0        3.24       -0.38      1.65 o
  25   2   0       30.64       33.54      7.11 o
   1   3   0      388.94      335.25      2.09 o
   2   3   0      145.30      107.95      1.15 o
   3   3   0    10809.17    10294.43     40.86 o
   4   3   0      921.16      972.56      3.84 o
   5   3   0      829.23      841.36      3.64 o
   6   3   0      803.70      810.64      3.54 o
   7   3   0      138.25      125.76      1.39 o
   8   3   0      234.44      226.14      1.63 o
   9   3   0      788.21      790.27      4.11 o
  10   3   0      147.68      145.55      1.88 o
  11   3   0        0.05        1.21      1.12 o
  12   3   0      359.97      363.80      3.81 o
  13   3   0      510.33      534.04      4.92 o
  14   3   0      213.76      217.01      4.55 o
  15   3   0      269.53      277.86      4.85 o
  16   3   0       46.83       44.81      3.06 o
  17   3   0     1281.56     1295.00     11.63 o
  18   3   0       17.21       13.47      3.31 o
  19   3   0      182.22      196.57      4.98 o
  20   3   0      269.13      267.04      5.58 o
  21   3   0       19.33       22.98      2.97 o
  22   3   0        0.41        1.84      2.34 o
  23   3   0       96.95      109.20      4.26 o
  24   3   0       15.37        7.15      2.51 o
   0   4   0      657.24      576.82      4.00 o
   1   4   0      181.24      107.26      1.34 o
   2   4   0        0.46        2.42      0.91 o
   3   4   0     6188.21     6499.35     28.20 o
   4   4   0      305.74      279.04      2.34 o
   5   4   0        0.81        3.75      1.00 o
   6   4   0        1.30        2.11      0.91 o
   7   4   0      890.44      878.25      5.08 o
   8   4   0      623.31      662.34      4.50 o
   9   4   0      437.21      437.11      5.03 o
  10   4   0       60.30       56.68      3.13 o
  11   4   0       52.87       59.67      2.74 o
  12   4   0      358.93      373.53      4.97 o
  13   4   0      390.40      352.84      5.03 o
  14   4   0      162.75      160.73      3.69 o
  15   4   0      117.70      108.64      4.53 o
  16   4   0      604.02      630.04      7.71 o
  17   4   0        4.78        6.21      2.34 o
  18   4   0      745.28      781.20      8.47 o
  19   4   0       94.32      100.80      3.88 o
  20   4   0      362.08      367.63      6.92 o
  21   4   0        0.82        0.37      1.95 o
  22   4   0        0.11        1.14      1.83 o
  23   4   0       76.27       89.14      4.19 o
   1   5   0      353.17      353.85      4.34 o
   2   5   0       51.02       54.40      1.71 o
   3   5   0        1.47        0.43      1.16 o
   4   5   0      948.29      938.96      6.60 o
   5   5   0      687.00      663.01      5.58 o
   6   5   0       37.69       42.04      1.91 o
   7   5   0      107.84      101.74      2.35 o
   8   5   0       19.73       21.88      2.75 o
   9   5   0       88.71       80.34      4.11 o
  10   5   0       20.92       24.32      2.52 o
  11   5   0        2.43        4.65      2.03 o
  12   5   0       10.28       10.68      2.25 o
  13   5   0       28.19       30.28      3.76 o
  14   5   0      606.05      659.24      8.08 o
  15   5   0       71.81       82.27      3.78 o
  16   5   0        2.93        3.30      2.47 o
  17   5   0       46.33       52.82      3.82 o
  18   5   0      489.77      489.96     12.72 o
  19   5   0        1.58        1.04      2.40 o
  20   5   0       38.64       30.15      3.13 o
  21   5   0      140.51      159.07      5.78 o
  22   5   0        0.27       -0.86      2.65 o
   0   6   0       50.38       32.13     15.32 o
   1   6   0      378.16      369.36     11.86 o
   2   6   0        0.54        0.14      2.68 o
   3   6   0      818.74      821.73     13.11 o
   4   6   0       62.07       51.38      2.92 o
   5   6   0      150.17      155.02      6.22 o
   6   6   0       31.35       28.03      3.08 o
   7   6   0        4.88        4.21      2.23 o
   8   6   0      110.61      120.65      3.97 o
   9   6   0       60.56       65.16      3.07 o
  10   6   0       52.64       51.65      3.32 o
  11   6   0      152.29      148.73      4.11 o
  12   6   0       11.60       16.22      3.00 o
  13   6   0       41.18       30.89      2.99 o
  14   6   0       55.97       58.48      3.59 o
  15   6   0       15.24       14.58      2.27 o
  16   6   0        1.90        1.96      1.68 o
  17   6   0        6.09        5.42      2.05 o
  18   6   0        1.51        0.38      1.43 o
  19   6   0       40.37       34.11      8.46 o
  20   6   0       17.29       15.66      9.10 o
   1   7   0        2.86        3.75      5.30 o
   2   7   0       31.51       28.97      4.64 o
   3   7   0       40.90       44.48      4.70 o
   4   7   0      105.46      105.70      7.18 o
   5   7   0      905.05      873.14     30.70 o
   6   7   0        0.50        5.34      8.85 o
   7   7   0       25.89       19.88     10.39 o
   8   7   0        0.12        0.42      7.04 o
   9   7   0      558.31      551.94     17.30 o
  10   7   0       23.77       27.29      4.80 o
  11   7   0       16.83       16.18      4.44 o
  12   7   0        2.31       -3.73      3.73 o
  13   7   0       91.51       86.64      6.02 o
  14   7   0       18.71       19.14      4.25 o
  15   7   0        0.71        3.19      3.72 o
  16   7   0      238.55      268.06     15.49 o
  17   7   0       36.08       17.06      4.91 o
   0   8   0       67.87       60.26      8.99 o
   1   8   0        3.99        2.53      3.88 o
   2   8   0       31.81       26.47      4.51 o
   3   8   0        7.28        2.43      3.42 o
   4   8   0       19.27       12.71      8.38 o
   5   8   0        4.56       -2.64      7.11 o
   6   8   0       20.69       13.31      8.94 o
   7   8   0       66.97       48.28     11.56 o
   8   8   0        1.99        2.85      7.34 o
   9   8   0        0.11        1.39      6.95 o
  10   8   0        0.02        0.22      4.01 o
  11   8   0        1.42        5.06      5.05 o
  12   8   0       14.93       13.02      5.55 o
  13   8   0       16.14       11.49      4.93 o
   1   9   0       98.74      116.61      5.86 o
   2   9   0       85.89       70.65     48.92 o
   3   9   0        2.77       -1.89      4.11 o
   4   9   0        0.13        3.38      5.39 o
   5   9   0       44.60       27.54      7.78 o
   6   9   0        0.16       -3.23      5.80 o
   7   9   0       22.23       27.51      8.52 o
 -25   0   1       30.64       17.47      4.61 o
 -23   0   1       28.31       15.67      3.35 o
 -21   0   1       19.33       24.05      4.19 o
 -19   0   1      260.99      227.85      7.10 o
 -17   0   1      142.82      164.67      5.17 o
 -15   0   1       71.84       76.40      3.01 o
 -13   0   1     1069.36     1216.08      7.86 o
 -11   0   1      658.15      547.32      4.79 o
  -9   0   1    16542.95    16421.14     97.78 o
  -7   0   1     2730.21     2718.94     14.04 o
  -5   0   1    16732.83    15288.68     85.51 o
  -3   0   1     2935.07     2732.72     12.95 o
   1   0   1     2018.38     1782.03      6.87 o
   3   0   1     8375.62     7133.24     37.43 o
   5   0   1    84296.51    94652.28    793.15 o
   7   0   1    11303.24    10701.48     59.22 o
   9   0   1     9160.29     9438.49     54.93 o
  11   0   1       77.47       57.73      2.33 o
  13   0   1     4079.22     4044.86     23.51 o
  15   0   1     1318.25     1277.96     12.01 o
  17   0   1      320.85      294.59      6.37 o
  19   0   1      407.83      403.32      9.69 o
  21   0   1       72.18       76.80      5.10 o
  23   0   1        6.66        4.40      3.26 o
  25   0   1       84.49       85.55      4.31 o
 -26   1   1       84.78      100.76      3.47 o
 -25   1   1        0.52        1.01      2.07 o
 -24   1   1        0.39        0.51      1.93 o
 -23   1   1       14.98       15.60      3.30 o
 -22   1   1        8.87        9.49      2.45 o
 -21   1   1       22.16       27.46      2.47 o
 -20   1   1      140.31      140.52      3.83 o
 -19   1   1        9.70       10.22      2.38 o
 -18   1   1     1241.66     1271.65     11.23 o
 -17   1   1       21.79       19.90      2.55 o
 -16   1   1       78.76       85.61      3.48 o
 -15   1   1      683.54      670.16      5.56 o
 -14   1   1      376.89      444.52      3.13 o
 -13   1   1       15.63       10.49      1.14 o
 -12   1   1     2797.34     3181.61     12.72 o
 -11   1   1     2668.00     2836.41     11.49 o
 -10   1   1      621.69      662.95      3.85 o
  -9   1   1      568.34      606.04      3.43 o
  -8   1   1      185.56      171.76      1.99 o
  -7   1   1      654.39      688.13      3.64 o
  -6   1   1      327.15      279.44      2.27 o
  -5   1   1     2489.81     2594.04     10.13 o
  -4   1   1    22255.28    20940.25     92.19 o
  -3   1   1       10.32        7.08      1.00 o
  -2   1   1    14187.43    13979.61     55.51 o
  -1   1   1     8877.63     7864.99     27.61 o
   0   1   1      248.67      283.84      1.79 o
   1   1   1      467.79      426.29      2.36 o
   2   1   1    10325.26     9660.57     38.57 o
   3   1   1     1145.95     1061.53      5.56 o
   4   1   1      125.56      146.89      1.67 o
   5   1   1     2467.19     2197.29      9.64 o
   6   1   1     3719.62     3517.81     14.07 o
   7   1   1        8.54        9.02      1.19 o
   8   1   1     1687.55     1558.91      7.34 o
   9   1   1     4823.87     4908.42     19.94 o
  10   1   1     3981.32     3976.81     16.00 o
  11   1   1       89.53       83.83      1.60 o
  12   1   1      436.37      379.99      2.80 o
  13   1   1      154.29      167.68      2.14 o
  14   1   1      407.49      404.29      4.01 o
  15   1   1      490.35      480.16      4.89 o
  16   1   1       62.28       58.94      3.63 o
  17   1   1       65.04       74.40      3.41 o
  18   1   1      638.37      621.09      7.91 o
  19   1   1      365.33      365.86      5.51 o
  20   1   1        0.00        1.04      1.75 o
  21   1   1       32.16       30.18      2.69 o
  22   1   1       19.56       13.71      2.30 o
  23   1   1       37.88       37.11      2.52 o
  24   1   1       27.22       22.15      3.20 o
  25   1   1       56.32       58.87      4.16 o
 -25   2   1        0.00        0.12      1.49 o
 -24   2   1        1.40        2.49      1.94 o
 -23   2   1       16.64       13.52      2.66 o
 -22   2   1        2.83        2.03      2.16 o
 -21   2   1        0.02        0.48      2.31 o
 -20   2   1       83.10       89.27      4.48 o
 -19   2   1      275.31      309.31      6.12 o
 -18   2   1        7.44        8.85      2.97 o
 -17   2   1       79.94       85.04      4.35 o
 -16   2   1      374.79      356.38      6.05 o
 -15   2   1      964.58      885.24      6.03 o
 -14   2   1      318.36      293.49      3.03 o
 -13   2   1       11.03       12.09      1.18 o
 -12   2   1     1242.05     1210.08      5.95 o
 -11   2   1     2242.85     2283.95      9.68 o
 -10   2   1      226.57      237.84      2.11 o
  -9   2   1     1266.39     1331.55      5.86 o
  -8   2   1      521.65      412.93      2.18 o
  -7   2   1     1181.73     1154.43      4.72 o
  -6   2   1        0.83        2.60      0.67 o
  -5   2   1      560.24      552.77      3.00 o
  -4   2   1     5824.95     5484.93     20.63 o
  -3   2   1       48.28       47.48      1.00 o
  -2   2   1    11823.58    10866.69     42.24 o
  -1   2   1     4278.21     3935.75     15.44 o
   0   2   1     1702.37     1665.77      7.17 o
   1   2   1     8436.11     7904.29     30.90 o
   2   2   1    38708.14    38090.01    181.08 o
   3   2   1     4490.75     4338.13     17.34 o
   4   2   1      566.33      565.74      3.34 o
   5   2   1      311.92      294.02      2.43 o
   6   2   1     3412.60     3183.37     12.72 o
   7   2   1       13.50       11.51      1.32 o
   8   2   1      582.38      566.07      3.36 o
   9   2   1       37.41       33.48      1.09 o
  10   2   1     2984.35     3264.06     13.45 o
  11   2   1     1394.24     1340.70      6.13 o
  12   2   1       56.91       55.52      1.64 o
  13   2   1      169.46      170.74      2.41 o
  14   2   1        0.95       -0.52      1.05 o
  15   2   1     1839.78     1841.43     12.77 o
  16   2   1      841.38      824.62      7.27 o
  17   2   1      194.00      198.25      5.01 o
  18   2   1       60.82       67.34      4.05 o
  19   2   1        0.40        0.16      1.79 o
  20   2   1        0.87        0.72      2.06 o
  21   2   1       54.95       63.49      3.67 o
  22   2   1        1.43        1.02      2.44 o
  23   2   1        2.59        1.57      1.87 o
  24   2   1       10.80        6.62      2.06 o
  25   2   1       48.33       46.12      5.18 o
 -25   3   1       11.84        5.11      2.36 o
 -24   3   1      142.01      158.40      4.62 o
 -23   3   1       95.67      114.66      4.06 o
 -22   3   1       44.76       43.39      3.27 o
 -21   3   1      502.59      522.67      7.36 o
 -20   3   1      275.32      302.96      6.09 o
 -19   3   1      841.60      875.76     10.10 o
 -18   3   1      427.97      447.72      6.88 o
 -17   3   1       21.62       19.96      2.86 o
 -16   3   1       55.78       53.79      2.97 o
 -15   3   1      245.37      220.76      4.47 o
 -14   3   1       42.96       56.25      2.72 o
 -13   3   1      557.51      585.43      4.83 o
 -12   3   1     1109.28     1081.05      6.66 o
 -11   3   1       13.28       20.15      1.65 o
 -10   3   1     1262.90     1283.44      6.96 o
  -9   3   1      532.50      547.59      3.61 o
  -8   3   1     2109.60     2248.48      8.28 o
  -7   3   1     1795.44     1923.01      7.13 o
  -6   3   1      592.81      577.50      2.57 o
  -5   3   1      121.61      121.40      1.09 o
  -4   3   1      494.65      533.47      2.63 o
  -3   3   1     7608.93     7196.84     35.06 o
  -2   3   1     4695.52     4811.05     18.82 o
  -1   3   1      393.94      438.47      2.52 o
   0   3   1        6.44       20.54      1.24 o
   1   3   1     1040.54      938.58      4.09 o
   2   3   1    18228.21    17952.48     78.21 o
   3   3   1     4373.87     4464.13     17.23 o
   4   3   1       32.37       40.03      0.82 o
   5   3   1       18.24       22.12      0.86 o
   6   3   1        7.47        8.00      0.69 o
   7   3   1       14.80       13.37      0.73 o
   8   3   1       45.11       57.06      1.22 o
   9   3   1      505.13      484.45      2.78 o
  10   3   1     4204.08     4498.60     20.43 o
  11   3   1      154.97      175.45      2.29 o
  12   3   1      600.78      634.00      5.19 o
  13   3   1      190.19      214.06      3.52 o
  14   3   1      142.60      134.88      3.47 o
  15   3   1     1030.64     1061.15      9.59 o
  16   3   1      208.75      217.49      4.65 o
  17   3   1       64.42       67.73      3.39 o
  18   3   1       68.41       67.64      4.57 o
  19   3   1      508.80      548.33      7.81 o
  20   3   1      204.59      234.87      5.39 o
  21   3   1       64.12       64.49      3.85 o
  22   3   1        0.46        0.48      1.83 o
  23   3   1       16.02        9.73      2.87 o
  24   3   1       46.59       49.15      7.39 o
 -24   4   1       35.38       21.76      4.09 o
 -23   4   1        0.07       -1.06      1.87 o
 -22   4   1       13.70       10.92      2.68 o
 -21   4   1       90.71      109.77      4.00 o
 -20   4   1        0.30        0.24      1.75 o
 -19   4   1      157.68      158.68      4.73 o
 -18   4   1       79.73       88.34      3.52 o
 -17   4   1      121.92      124.10      4.31 o
 -16   4   1     1469.14     1527.34     13.68 o
 -15   4   1      141.55      136.88      3.93 o
 -14   4   1      504.98      551.58      6.25 o
 -13   4   1      454.88      415.60      5.91 o
 -12   4   1      390.14      402.27      5.85 o
 -11   4   1       47.38       55.08      3.16 o
 -10   4   1      595.98      616.95      5.81 o
  -9   4   1     2319.98     2467.90     14.92 o
  -8   4   1      437.85      475.01      4.05 o
  -7   4   1      119.48      115.08      1.74 o
  -6   4   1       29.17       53.26      1.49 o
  -5   4   1       25.09       26.70      1.33 o
  -4   4   1     1098.98     1121.89      6.14 o
  -3   4   1      598.23      556.98      3.40 o
  -2   4   1     1318.83     1289.45      5.57 o
  -1   4   1      216.11      219.25      1.89 o
   0   4   1       60.62       68.00      0.96 o
   1   4   1      737.43      814.87      3.89 o
   2   4   1     1443.47     1452.22      6.61 o
   3   4   1     1797.57     1858.59      8.63 o
   4   4   1      474.30      505.16      3.01 o
   5   4   1       28.84       37.78      1.29 o
   6   4   1     1101.67     1069.26      5.64 o
   7   4   1      183.14      176.18      2.35 o
   8   4   1      130.83      128.69      2.41 o
   9   4   1      289.92      295.97      3.23 o
  10   4   1       92.00      107.17      2.52 o
  11   4   1      601.94      588.21      5.94 o
  12   4   1      757.39      773.96      7.26 o
  13   4   1       31.59       37.32      4.36 o
  14   4   1       74.64       77.91      3.33 o
  15   4   1     1194.21     1206.96     11.21 o
  16   4   1        4.01        3.91      2.11 o
  17   4   1       20.62       22.25      2.63 o
  18   4   1      584.43      595.31      7.98 o
  19   4   1      527.83      546.83      7.92 o
  20   4   1        0.44        4.56      2.56 o
  21   4   1      215.71      235.31      6.19 o
  22   4   1       20.60       14.48      3.10 o
  23   4   1       17.11        8.10      3.03 o
 -22   5   1       42.96       23.73      4.18 o
 -21   5   1      192.33      187.68      5.30 o
 -20   5   1      109.71      118.07      9.10 o
 -19   5   1       54.36       58.24      3.45 o
 -18   5   1       34.38       34.77      3.45 o
 -17   5   1      213.40      227.18      5.46 o
 -16   5   1        2.83        4.35      2.55 o
 -15   5   1      396.67      416.71      5.92 o
 -14   5   1       12.46       12.49      2.32 o
 -13   5   1       91.33       96.74      3.54 o
 -12   5   1        2.50        4.30      2.03 o
 -11   5   1       90.24       93.99      3.37 o
 -10   5   1      573.63      585.67      6.65 o
  -9   5   1        3.48        4.36      1.99 o
  -8   5   1      315.43      320.43      4.38 o
  -7   5   1       91.03       86.92      2.39 o
  -6   5   1      589.18      598.59      4.71 o
  -5   5   1       36.59       30.45      2.22 o
  -4   5   1      261.64      265.55      3.14 o
  -3   5   1       53.95       46.84      1.69 o
  -2   5   1      304.81      269.53      2.93 o
  -1   5   1       43.68       49.29      2.21 o
   0   5   1      129.40      143.37      2.54 o
   1   5   1      213.41      207.83      3.67 o
   2   5   1      488.82      435.47      3.85 o
   3   5   1      387.50      350.02      3.58 o
   4   5   1        7.12        8.91      1.55 o
   5   5   1      680.41      710.95      6.11 o
   6   5   1      407.66      376.28      3.94 o
   7   5   1        3.94        7.28      1.74 o
   8   5   1       70.39       89.20      7.61 o
   9   5   1       17.42       18.70      2.43 o
  10   5   1      224.05      214.09      4.43 o
  11   5   1       90.12       82.88      3.48 o
  12   5   1        8.13        8.60      2.82 o
  13   5   1      372.57      374.48      6.55 o
  14   5   1        0.23        0.91      1.96 o
  15   5   1        5.41        6.32      2.64 o
  16   5   1       63.30       65.71      3.87 o
  17   5   1       33.84       30.46      3.48 o
  18   5   1       76.42       76.04      4.09 o
  19   5   1      255.10      264.26      5.92 o
  20   5   1        0.04       -0.03      1.79 o
  21   5   1       42.78       22.44      3.42 o
 -20   6   1       27.85       12.40      5.54 o
 -19   6   1       10.06        4.13      1.95 o
 -18   6   1        0.02        1.29      1.76 o
 -17   6   1       71.10       70.80      3.73 o
 -16   6   1        0.04       -1.42      1.90 o
 -15   6   1       49.77       57.20      3.35 o
 -14   6   1       73.49       82.04      3.87 o
 -13   6   1       96.92      108.47      4.60 o
 -12   6   1       60.95       48.01      3.90 o
 -11   6   1       98.30       86.34      3.85 o
 -10   6   1       13.35       13.05      2.76 o
  -9   6   1      256.63      242.36      5.02 o
  -8   6   1      162.46      165.58      5.30 o
  -7   6   1       62.97       62.13      5.33 o
  -6   6   1      501.00      481.53     13.60 o
  -5   6   1      403.90      410.18      7.15 o
  -4   6   1        9.46       11.52      3.07 o
  -3   6   1        1.31       -3.63      3.75 o
  -2   6   1      377.33      335.94     10.66 o
  -1   6   1      879.25      872.85     10.95 o
   0   6   1        6.60        3.86      2.75 o
   1   6   1        7.73        9.96      3.26 o
   2   6   1      394.93      414.81      7.62 o
   3   6   1        2.27        0.51      1.93 o
   4   6   1      138.29      133.52      4.90 o
   5   6   1       72.31       63.95      4.01 o
   6   6   1      435.93      442.04      7.37 o
   7   6   1        0.51        0.87      2.32 o
   8   6   1      206.79      196.97      6.23 o
   9   6   1        0.08        1.44      2.31 o
  10   6   1      183.65      168.01      5.22 o
  11   6   1       14.99       13.12      3.49 o
  12   6   1       12.51       12.57      3.12 o
  13   6   1       15.29       17.64      3.71 o
  14   6   1        0.14        0.12      1.96 o
  15   6   1        0.25        0.19      1.75 o
  16   6   1       12.61        6.93      2.87 o
  17   6   1       16.59        5.94      2.84 o
  18   6   1       15.91        4.23      2.20 o
  19   6   1       37.35       41.12     10.07 o
 -17   7   1       50.75       59.98      6.14 o
 -16   7   1        3.32        5.09      3.02 o
 -15   7   1       10.93        8.39      3.56 o
 -14   7   1       20.12       14.85      5.44 o
 -13   7   1       36.42       31.79      5.20 o
 -12   7   1       49.52       40.80      6.30 o
 -11   7   1       67.58       72.02      7.08 o
 -10   7   1      148.11      147.38     10.94 o
  -9   7   1       63.73       75.86      9.43 o
  -8   7   1      423.02      417.71     18.67 o
  -7   7   1       74.04       87.47     14.23 o
  -6   7   1        0.46       10.18      9.81 o
  -5   7   1      450.18      462.50     23.54 o
  -4   7   1       10.15       10.18      4.58 o
  -3   7   1      129.25      120.13      9.22 o
  -2   7   1       38.64       35.33      5.69 o
  -1   7   1        3.63        5.07      4.53 o
   0   7   1      372.80      388.54     32.97 o
   1   7   1       85.55       91.46      6.08 o
   2   7   1      546.07      539.98     14.29 o
   3   7   1        0.07        2.98      4.94 o
   4   7   1       88.44       76.48      6.71 o
   5   7   1       13.96       13.73      4.50 o
   6   7   1      366.06      345.40     20.34 o
   7   7   1       33.00      147.86     78.86 o
   8   7   1        0.35        4.65      6.00 o
   9   7   1        3.89        2.78      5.72 o
  10   7   1       31.92       25.53      5.65 o
  11   7   1       10.04       10.22      4.91 o
  12   7   1        8.76       10.50      5.11 o
  13   7   1       41.87       32.59      8.20 o
  14   7   1      121.25       99.06      8.93 o
  15   7   1        8.14        4.63      2.21 o
  16   7   1        0.01        2.01      4.02 o
  17   7   1       77.82       72.12     16.19 o
 -14   8   1       54.80       50.09      7.33 o
 -13   8   1      174.24      199.54      9.29 o
 -12   8   1       15.45       16.39      7.03 o
 -11   8   1        4.74        3.83      5.03 o
 -10   8   1        1.47        4.67      5.41 o
  -9   8   1        9.57       14.16      6.40 o
  -8   8   1       72.96       70.69     25.41 o
  -7   8   1       80.93       78.58     12.82 o
  -6   8   1        8.10        6.53      8.34 o
  -5   8   1        1.39       -2.75      7.30 o
  -2   8   1       28.27       29.33      5.27 o
  -1   8   1        2.26       -1.90      4.23 o
   0   8   1        1.28       -1.38      3.42 o
   1   8   1        1.33        2.05      2.99 o
   2   8   1        2.54        5.57      4.00 o
   3   8   1        4.06        7.47      3.94 o
   4   8   1        3.76        4.85      7.21 o
   5   8   1        0.19        5.53      7.50 o
   6   8   1        3.23        2.11      7.09 o
   7   8   1      106.71      106.56     12.92 o
   8   8   1        0.03        0.20      4.18 o
   9   8   1       53.84       50.74      7.79 o
  10   8   1       43.24       25.99      6.72 o
  11   8   1       39.76       28.33      9.72 o
  12   8   1       31.36       25.07      9.18 o
  13   8   1       20.25       16.89      4.98 o
  -8   9   1        1.25        3.24      4.44 o
  -7   9   1       36.23       25.94      5.97 o
  -6   9   1       18.19       15.55      6.51 o
  -5   9   1        0.97       -1.02      5.29 o
  -4   9   1        3.86        3.09      5.84 o
  -3   9   1       14.37        8.21      6.13 o
  -2   9   1        4.47        6.33      5.66 o
  -1   9   1        0.22        1.44      3.04 o
   0   9   1       28.10       35.38     21.59 o
   1   9   1        0.00        0.80      3.25 o
   2   9   1        1.87        0.58      3.25 o
   3   9   1        4.49        2.51      3.59 o
   4   9   1       72.64       87.02      8.69 o
   5   9   1       75.47       93.30      7.15 o
   6   9   1        0.62        4.02      5.67 o
   7   9   1        1.62        1.07      3.98 o
 -26   0   2       32.49       13.65      6.14 o
 -24   0   2      352.41      358.89      8.57 o
 -22   0   2      332.40      319.83      7.48 o
 -20   0   2      315.95      290.11      8.29 o
 -18   0   2      106.36       89.38      4.37 o
 -16   0   2      360.88      401.44      6.03 o
 -14   0   2     1543.84     1498.90     10.25 o
 -12   0   2     2933.77     2726.39     15.60 o
 -10   0   2      511.85      465.61      3.99 o
  -8   0   2    39601.45    39746.82    265.26 o
  -6   0   2    86569.77    97633.17    768.12 o
  -4   0   2      756.84      801.14      6.72 o
  -2   0   2     8489.08     7319.42     33.00 o
   0   0   2        2.72        6.90      0.89 o
   2   0   2     3238.11     2794.40     14.17 o
   4   0   2    11123.34    10008.11     58.21 o
   6   0   2      326.03      304.53      3.48 o
   8   0   2    11774.05    10923.40     66.31 o
  10   0   2      251.59      242.55      3.75 o
  12   0   2     2941.55     2707.15     16.55 o
  14   0   2      665.09      640.23      6.73 o
  16   0   2      882.54      823.57     10.52 o
  18   0   2     2676.49     2792.32     31.90 o
  20   0   2      109.65       97.80      6.12 o
  22   0   2       18.66       13.89      3.95 o
  24   0   2        4.53        4.37      2.54 o
 -26   1   2      100.39      119.60      4.29 o
 -25   1   2        7.11        1.30      2.27 o
 -24   1   2        1.37        1.11      2.15 o
 -23   1   2        9.46        6.49      2.42 o
 -22   1   2       31.39       34.83      3.15 o
 -21   1   2        5.20        4.44      2.22 o
 -20   1   2      220.16      222.24      4.72 o
 -19   1   2      266.27      273.07      7.58 o
 -18   1   2       48.00       47.74      3.02 o
 -17   1   2      386.69      369.28      5.76 o
 -16   1   2      923.56      917.81      8.42 o
 -15   1   2        0.07        1.75      1.07 o
 -14   1   2      242.41      297.13      2.64 o
 -13   1   2     1453.51     1542.98      7.45 o
 -12   1   2      945.60      996.75      5.08 o
 -11   1   2       14.70        5.91      0.82 o
 -10   1   2     4573.36     4847.57     18.41 o
  -9   1   2      123.65       96.33      1.30 o
  -8   1   2      629.50      595.77      3.12 o
  -7   1   2       60.84       61.20      1.31 o
  -6   1   2     8575.07     7825.92     30.92 o
  -5   1   2      620.51      581.71      3.41 o
  -4   1   2      404.36      398.70      3.32 o
  -3   1   2    25342.74    24135.21    104.95 o
  -2   1   2    35544.26    36543.86    183.13 o
  -1   1   2      183.93      205.80      1.35 o
   0   1   2     3308.75     3026.53     10.14 o
   1   1   2     2751.60     2591.07      9.24 o
   2   1   2     5456.35     5161.39     19.81 o
   3   1   2    20471.66    19203.61     84.18 o
   4   1   2     4019.89     3722.92     14.92 o
   5   1   2        5.37        7.75      1.34 o
   6   1   2      288.10      305.75      2.87 o
   7   1   2       47.77       46.84      1.77 o
   8   1   2       39.05       35.02      1.48 o
   9   1   2     1926.34     1953.14      8.41 o
  10   1   2       35.76       41.89      1.54 o
  11   1   2       89.36       81.58      1.71 o
  12   1   2      206.90      229.88      2.30 o
  13   1   2       75.57       75.79      1.69 o
  14   1   2      864.53      860.46      6.23 o
  15   1   2      470.42      438.63      4.91 o
  16   1   2      135.63      118.89      3.92 o
  17   1   2      171.59      180.11      4.72 o
  18   1   2       16.15       14.26      2.71 o
  19   1   2      112.64      117.93      3.70 o
  20   1   2      279.37      260.67      4.68 o
  21   1   2       68.66       61.92      3.24 o
  22   1   2        8.37        9.69      2.25 o
  23   1   2        2.14       -0.71      1.82 o
  24   1   2        0.23        0.65      1.23 o
  25   1   2        2.12       -0.52      1.76 o
 -26   2   2        0.09        0.71      2.22 o
 -25   2   2        2.96        1.98      1.83 o
 -24   2   2        0.02        0.94      1.87 o
 -23   2   2       15.89       19.48      2.98 o
 -22   2   2       15.24       16.35      3.02 o
 -21   2   2      142.06      148.55      9.06 o
 -20   2   2      446.66      450.98      7.09 o
 -19   2   2     1079.01     1094.85     13.49 o
 -18   2   2      711.53      713.14      9.10 o
 -17   2   2      366.17      339.11      6.53 o
 -16   2   2      123.06      132.10      4.86 o
 -15   2   2      160.74      153.84      3.21 o
 -14   2   2      751.87      745.82      5.10 o
 -13   2   2      655.96      681.72      3.85 o
 -12   2   2      105.81       89.83      1.63 o
 -11   2   2     1634.42     1745.55      7.42 o
 -10   2   2      131.88      128.12      1.32 o
  -9   2   2       48.11       39.73      1.05 o
  -8   2   2      295.84      299.60      1.98 o
  -7   2   2     1541.41     1465.98      5.55 o
  -6   2   2      395.44      391.68      2.21 o
  -5   2   2     5474.17     5287.52     19.69 o
  -4   2   2      571.59      508.29      2.96 o
  -3   2   2     1145.75     1131.00      6.05 o
  -2   2   2    15356.15    13798.77     60.06 o
  -1   2   2    26621.10    25571.00    136.73 o
   0   2   2    46702.34    48267.96    302.00 o
   1   2   2      100.88      103.18      0.98 o
   2   2   2    15652.84    14550.19     64.22 o
   3   2   2      415.15      430.58      3.08 o
   4   2   2        0.10        2.24      1.03 o
   5   2   2     1589.04     1516.15      6.56 o
   6   2   2      110.43      103.44      1.17 o
   7   2   2       46.15       56.43      1.68 o
   8   2   2        5.68       25.55      1.12 o
   9   2   2     1020.58      988.25      5.30 o
  10   2   2        4.03       10.31      1.09 o
  11   2   2      121.76      157.75      1.88 o
  12   2   2       17.99       14.26      1.41 o
  13   2   2       16.01       14.50      1.66 o
  14   2   2       61.37       47.29      2.13 o
  15   2   2       86.01       72.24      2.75 o
  16   2   2     1506.18     1452.83     11.65 o
  17   2   2        0.21        1.52      1.79 o
  18   2   2      680.07      734.10      8.20 o
  19   2   2      184.61      178.17      4.87 o
  20   2   2       49.57       61.47      3.89 o
  21   2   2      123.17      126.68      4.94 o
  22   2   2        7.51        7.75      2.32 o
  23   2   2        6.25        5.55      2.23 o
  24   2   2        0.01       -0.67      1.96 o
 -25   3   2        0.41        0.86      1.86 o
 -24   3   2        0.00        0.87      2.08 o
 -23   3   2        4.14        2.30      2.27 o
 -22   3   2      198.27      209.85      5.16 o
 -21   3   2        5.64        4.36      2.27 o
 -20   3   2        7.01        9.86      2.56 o
 -19   3   2      261.62      298.75      5.79 o
 -18   3   2      243.07      238.98      5.46 o
 -17   3   2      748.18      751.56      9.64 o
 -16   3   2       10.02        8.50      2.24 o
 -15   3   2       50.64       55.49      2.91 o
 -14   3   2      304.78      289.99      4.14 o
 -13   3   2        8.88        8.49      1.43 o
 -12   3   2       41.20       58.56      1.89 o
 -11   3   2      521.98      540.86      4.17 o
 -10   3   2       13.69       18.60      1.49 o
  -9   3   2       34.46       41.07      1.22 o
  -8   3   2      531.76      581.61      2.86 o
  -7   3   2       11.75        7.97      0.57 o
  -6   3   2     1177.08     1120.91      4.52 o
  -5   3   2      577.48      609.66      2.80 o
  -4   3   2      231.46      247.38      1.58 o
  -3   3   2     4570.19     4635.08     16.93 o
  -2   3   2     2947.90     2858.29     11.29 o
  -1   3   2      962.64     1038.97      4.06 o
   0   3   2     4265.48     4562.06     17.76 o
   1   3   2      415.67      375.46      2.19 o
   2   3   2      301.65      325.64      2.38 o
   3   3   2      761.51      696.19      3.50 o
   4   3   2     4729.23     5133.22     18.95 o
   5   3   2        1.79        3.99      0.90 o
   6   3   2     4062.42     4275.88     16.10 o
   7   3   2      585.36      590.96      3.22 o
   8   3   2     1052.47     1260.34      6.07 o
   9   3   2      164.17      155.88      1.75 o
  10   3   2      271.71      318.80      2.42 o
  11   3   2      243.39      235.66      2.51 o
  12   3   2      503.68      538.33      4.44 o
  13   3   2       50.39       50.41      2.78 o
  14   3   2       30.28       29.02      2.52 o
  15   3   2      620.35      607.27      7.38 o
  16   3   2     1755.74     1870.18     15.30 o
  17   3   2      515.63      561.88      7.38 o
  18   3   2        3.76        4.38      2.35 o
  19   3   2        6.04        1.97      2.52 o
  20   3   2      394.95      417.36      6.76 o
  21   3   2      130.52      141.80      6.09 o
  22   3   2       10.08        7.47      2.71 o
  23   3   2       11.40        5.12      2.04 o
  24   3   2       40.73       44.65      8.46 o
 -24   4   2        0.13       -0.98      2.56 o
 -23   4   2      157.49      157.56      8.54 o
 -22   4   2      262.95      283.64      5.20 o
 -21   4   2       21.21       25.57      2.86 o
 -20   4   2      122.33      126.81      4.23 o
 -19   4   2      696.72      704.99      8.58 o
 -18   4   2      241.34      256.88      5.49 o
 -17   4   2       52.36       51.22      3.16 o
 -16   4   2      965.78      988.29     10.38 o
 -15   4   2      692.66      746.91      8.32 o
 -14   4   2        2.50        4.52      2.45 o
 -13   4   2        2.42        2.11      2.01 o
 -12   4   2        7.11        3.87      2.20 o
 -11   4   2        2.31        2.84      1.77 o
 -10   4   2       64.72       57.07      2.46 o
  -9   4   2       12.65       10.76      1.70 o
  -8   4   2     1043.10     1019.41      5.84 o
  -7   4   2      108.68      133.71      1.98 o
  -6   4   2       71.17       69.35      1.58 o
  -5   4   2     3616.45     3963.87     17.81 o
  -4   4   2       58.70       45.50      1.43 o
  -3   4   2     1991.31     1991.89      8.74 o
  -2   4   2      332.44      309.07      3.02 o
  -1   4   2      688.01      617.06      3.14 o
   0   4   2      747.91      779.43      5.08 o
   1   4   2     2584.84     2391.24     10.05 o
   2   4   2       28.95       35.63      1.32 o
   3   4   2      103.99      111.24      1.61 o
   4   4   2     4678.90     4606.23     20.27 o
   5   4   2      150.94      169.42      1.79 o
   6   4   2      712.45      758.35      4.42 o
   7   4   2      806.99      835.76      5.42 o
   8   4   2       40.25       37.28      1.57 o
   9   4   2        0.07        1.27      1.02 o
  10   4   2        5.94        8.44      1.48 o
  11   4   2      235.89      220.29      3.80 o
  12   4   2      340.35      334.54      5.04 o
  13   4   2       77.81       89.52      3.34 o
  14   4   2      853.76      859.12      9.81 o
  15   4   2       75.39       70.89      3.80 o
  16   4   2       25.74       25.71      3.22 o
  17   4   2     1025.12     1078.20     11.36 o
  18   4   2       19.79       15.78      2.99 o
  19   4   2       34.69       24.55      3.02 o
  20   4   2        2.98        2.00      2.19 o
  21   4   2       79.46       98.78      4.30 o
  22   4   2        6.24        3.50      1.80 o
  23   4   2        8.78        4.87      2.80 o
 -22   5   2       36.44       24.25      5.71 o
 -21   5   2       30.05       18.11      3.39 o
 -20   5   2       58.67       64.65      7.57 o
 -19   5   2       57.10       55.55      3.08 o
 -18   5   2      148.87      145.68      3.99 o
 -17   5   2      128.56      140.91      4.36 o
 -16   5   2      440.56      464.61      6.25 o
 -15   5   2      141.11      160.01      4.00 o
 -14   5   2      120.75      123.37      3.83 o
 -13   5   2        1.55        2.47      1.96 o
 -12   5   2       91.53       92.05      4.08 o
 -11   5   2      172.70      165.46      3.93 o
 -10   5   2       54.65       58.83      2.94 o
  -9   5   2        0.56        1.27      1.56 o
  -8   5   2        7.90        7.99      1.52 o
  -7   5   2       69.19       66.14      1.91 o
  -6   5   2       70.71       66.55      1.85 o
  -5   5   2       30.84       20.43      1.59 o
  -4   5   2      157.40      148.81      2.48 o
  -3   5   2      153.54      172.18      2.83 o
  -2   5   2      934.41      876.83      5.98 o
  -1   5   2      348.87      375.49      7.88 o
   0   5   2      207.30      219.99      5.32 o
   1   5   2        0.78        0.71      1.27 o
   2   5   2        5.02        1.50      1.37 o
   3   5   2       59.10       43.12      2.12 o
   4   5   2       52.87       43.19      2.22 o
   5   5   2       84.96       86.53      2.42 o
   6   5   2       40.95       36.98      2.38 o
   7   5   2       28.98       27.62      2.62 o
   8   5   2      167.52      154.68      3.30 o
   9   5   2      117.23      108.80      4.02 o
  10   5   2       87.96       91.30      3.56 o
  11   5   2       21.95       27.85      3.19 o
  12   5   2      178.56      161.42      4.36 o
  13   5   2        3.30        3.92      2.17 o
  14   5   2      266.81      291.83      5.98 o
  15   5   2       19.36       17.61      2.99 o
  16   5   2        1.04        1.84      2.58 o
  17   5   2       17.58       19.01      2.99 o
  18   5   2       12.04       13.34      2.78 o
  19   5   2        7.00        5.49      2.31 o
  20   5   2       17.14       11.07      2.31 o
  21   5   2       38.82       22.93      4.37 o
 -20   6   2      117.53      125.55      7.85 o
 -19   6   2       31.33       12.67      3.49 o
 -18   6   2       53.48       71.99      6.03 o
 -17   6   2       10.17        4.65      1.96 o
 -16   6   2       21.36       24.34      3.03 o
 -15   6   2      209.06      191.40      5.03 o
 -14   6   2        5.95        5.63      2.48 o
 -13   6   2      190.72      203.32      5.97 o
 -12   6   2       25.95       24.96      3.62 o
 -11   6   2      720.79      683.33     11.55 o
 -10   6   2        5.61        5.45      2.72 o
  -9   6   2       18.46       13.11      2.95 o
  -8   6   2      185.53      187.43      4.45 o
  -7   6   2      641.54      636.18      9.42 o
  -6   6   2      828.09      845.26     11.26 o
  -5   6   2       43.93       31.68      2.69 o
  -4   6   2      265.66      253.07     13.85 o
  -3   6   2       48.67       56.88      4.10 o
  -2   6   2       68.77       66.41      5.05 o
  -1   6   2        6.05        5.89      3.16 o
   0   6   2      126.85      120.79      9.14 o
   1   6   2       45.64       50.43      3.84 o
   2   6   2      315.40      323.00      7.03 o
   3   6   2     1108.17     1091.33     13.98 o
   4   6   2        4.42        0.91      2.07 o
   5   6   2      214.89      185.25      5.98 o
   6   6   2      116.32      113.75      4.31 o
   7   6   2      400.58      387.73      8.34 o
   8   6   2       11.40       17.32      3.82 o
   9   6   2       87.44       87.57      5.92 o
  10   6   2      117.46      131.95     10.53 o
  11   6   2       23.91       26.69      3.31 o
  12   6   2        7.73        5.26      3.11 o
  13   6   2       56.62       50.94      4.87 o
  14   6   2        0.78        1.55      2.23 o
  15   6   2      108.31      109.03      4.85 o
  16   6   2       24.85       16.54      3.20 o
  17   6   2        4.17        2.20      2.33 o
  18   6   2        0.47       -0.98      1.93 o
  19   6   2       26.16        5.73      7.41 o
 -18   7   2       73.59       68.75      7.88 o
 -17   7   2        5.16        0.76      1.96 o
 -16   7   2        7.18        5.81      3.16 o
 -15   7   2       14.08        6.30      4.00 o
 -14   7   2        3.80        1.29      2.49 o
 -13   7   2      276.15      270.39     15.84 o
 -12   7   2       62.81       44.18      9.88 o
 -11   7   2        9.30        8.00      6.24 o
 -10   7   2       45.58       40.53      8.18 o
  -9   7   2      177.63      182.09     11.76 o
  -8   7   2        8.25        4.49      7.77 o
  -7   7   2       89.22       99.24     12.84 o
  -6   7   2      265.92      267.87     31.48 o
  -5   7   2      144.41      135.89     10.40 o
  -4   7   2      224.39      226.92      8.51 o
  -3   7   2        9.66       11.67      3.78 o
  -2   7   2      416.55      366.34     11.51 o
  -1   7   2      516.54      467.73     11.07 o
   0   7   2       51.87       59.06      9.47 o
   1   7   2       66.72       72.85      5.80 o
   2   7   2        2.00        4.70      2.76 o
   3   7   2      113.73      111.63      6.41 o
   4   7   2       29.56       41.99      6.88 o
   5   7   2        1.43        4.30      4.47 o
   6   7   2       91.66      113.72      7.43 o
   7   7   2       13.13       12.78      4.21 o
   8   7   2       51.73       52.80      6.42 o
   9   7   2        7.68        7.89      3.84 o
  10   7   2      378.41      356.70     15.28 o
  11   7   2      227.79      194.43      9.28 o
  12   7   2        0.66       -1.74      2.24 o
  13   7   2        1.82        0.68      1.95 o
  14   7   2        1.53        0.68      1.94 o
  15   7   2        3.71        1.46      1.62 o
  16   7   2       10.76        5.95      5.58 o
 -14   8   2       10.60        4.81      4.24 o
 -13   8   2        0.40       -1.12      4.05 o
 -12   8   2        0.12        1.91      4.57 o
 -11   8   2        1.86        1.94      4.70 o
 -10   8   2       18.83       24.81      6.85 o
  -9   8   2       34.15       44.35      7.91 o
  -8   8   2       42.46       31.01      9.08 o
  -7   8   2       35.95       31.83     10.25 o
  -6   8   2      153.73      154.41     10.51 o
  -5   8   2       53.05       65.48     12.05 o
  -4   8   2       89.93      105.94      8.25 o
  -3   8   2        2.09        0.88      2.45 o
  -2   8   2       18.60       22.00      3.88 o
  -1   8   2       62.21       61.08      5.13 o
   0   8   2        6.27        5.48      3.97 o
   1   8   2      122.70      136.40      6.02 o
   2   8   2       17.55       12.59      4.53 o
   3   8   2        0.67        3.60      3.73 o
   4   8   2        0.72        0.46      2.97 o
   6   8   2        0.31        4.12      7.16 o
   7   8   2       11.88       16.72      8.99 o
   8   8   2        2.88        5.16      7.80 o
   9   8   2        2.57       -0.81      6.48 o
  10   8   2       26.75       21.14      9.32 o
  11   8   2       66.66       77.38     11.92 o
  12   8   2        1.73        1.88      4.01 o
  13   8   2        0.70        0.66      6.03 o
  -8   9   2        1.87        0.86      4.01 o
  -7   9   2        0.04        2.71      4.38 o
  -6   9   2        6.36        1.64      4.11 o
  -5   9   2       72.73       96.64      7.81 o
  -4   9   2        0.91       -0.57      3.65 o
  -3   9   2        0.59        5.69      4.27 o
  -2   9   2        2.34       28.15     16.41 o
  -1   9   2       12.62        5.15      3.49 o
   0   9   2        9.27        3.02      2.46 o
   1   9   2        2.16        3.92      9.29 o
   2   9   2       13.68       -1.41      2.69 o
   3   9   2      155.97      175.20      7.51 o
   4   9   2        2.72        4.49      4.92 o
   5   9   2       24.08       18.45     11.92 o
   6   9   2        1.04        2.79      5.71 o
   7   9   2       13.59       10.65      6.83 o
 -27   0   3       98.19      136.33      7.04 o
 -25   0   3       60.24       67.10      4.47 o
 -23   0   3      283.74      268.77      8.59 o
 -21   0   3        5.39        5.35      3.06 o
 -19   0   3      536.15      525.63      8.83 o
 -17   0   3    11792.35    12342.81    120.24 o
 -15   0   3     2067.72     2005.02     13.00 o
 -13   0   3      477.02      471.28      5.19 o
 -11   0   3      978.35      974.92      6.37 o
  -9   0   3     2418.77     2458.09     13.53 o
  -7   0   3    25469.08    24672.13    149.41 o
  -5   0   3      157.04      156.21      3.55 o
  -3   0   3    23148.53    22963.67    130.66 o
  -1   0   3     4529.85     3982.73     22.40 o
   1   0   3    15941.56    15237.70     86.90 o
   3   0   3    20057.77    18737.18    118.28 o
   5   0   3      434.84      411.90      4.24 o
   7   0   3     3721.48     3721.14     19.99 o
   9   0   3       52.48       74.85      2.90 o
  11   0   3      876.07      936.79      6.73 o
  13   0   3     6773.10     7365.59     44.96 o
  15   0   3     3819.22     3676.01     34.27 o
  17   0   3     4879.35     5129.66     55.59 o
  19   0   3      549.02      522.63     10.91 o
  21   0   3      287.58      287.85      8.43 o
  23   0   3      174.64      183.62      6.19 o
  25   0   3       24.36       23.59      4.39 o
 -26   1   3       60.55       53.12      8.13 o
 -25   1   3        2.82        4.41      2.32 o
 -24   1   3       12.64        9.98      2.35 o
 -23   1   3       34.73       44.24      3.40 o
 -22   1   3        2.02        0.36      1.97 o
 -21   1   3      145.00      168.82      4.84 o
 -20   1   3      227.07      229.70      5.46 o
 -19   1   3        5.29        3.58      1.91 o
 -18   1   3      497.30      487.52      6.44 o
 -17   1   3       24.09       29.32      2.81 o
 -16   1   3      133.52      112.55      2.21 o
 -15   1   3       84.21       81.81      1.91 o
 -14   1   3        2.00        1.65      0.94 o
 -13   1   3        0.29        1.28      0.85 o
 -12   1   3     1370.30     1298.13      6.08 o
 -11   1   3      549.39      604.36      3.00 o
 -10   1   3     7975.44     8243.83     32.19 o
  -9   1   3      895.15      866.25      4.25 o
  -8   1   3       29.31       50.07      1.00 o
  -7   1   3      125.69       98.61      1.30 o
  -6   1   3     5073.04     4868.00     20.33 o
  -5   1   3      468.78      404.94      2.72 o
  -4   1   3    25059.76    23807.74    107.51 o
  -3   1   3     6709.46     5856.92     23.65 o
  -2   1   3       55.50       46.11      1.26 o
  -1   1   3     2872.54     2560.80     10.93 o
   0   1   3      977.95      875.09      4.24 o
   1   1   3      468.39      334.20      2.74 o
   2   1   3     9311.81     8872.14     36.21 o
   3   1   3        6.10        9.93      1.26 o
   4   1   3     4675.94     4506.11     17.21 o
   5   1   3       13.32       10.68      1.33 o
   6   1   3     2974.19     2998.99     11.96 o
   7   1   3       49.58       61.63      1.75 o
   8   1   3     1061.27     1002.80      5.38 o
   9   1   3       45.39       46.67      1.49 o
  10   1   3     9196.74    10289.85     44.52 o
  11   1   3      477.04      479.82      3.49 o
  12   1   3     1028.47      989.98      5.43 o
  13   1   3       24.05       23.37      1.50 o
  14   1   3      769.60      765.01      6.36 o
  15   1   3       14.03       13.23      2.16 o
  16   1   3      784.95      797.51      9.10 o
  17   1   3     1296.98     1340.83     11.81 o
  18   1   3       73.40       62.42      3.30 o
  19   1   3       55.80       54.46      3.13 o
  20   1   3       29.20       34.48      2.99 o
  21   1   3       86.59       86.00      3.80 o
  22   1   3       25.48       24.92      2.50 o
  23   1   3        0.18        0.30      1.38 o
  24   1   3        2.63        2.87      2.13 o
 -26   2   3        1.70        0.19      1.95 o
 -25   2   3        1.01        1.60      2.12 o
 -24   2   3       26.19       23.05      2.80 o
 -23   2   3        8.94       11.57      2.95 o
 -22   2   3        0.06       -1.02      2.30 o
 -21   2   3      271.78      307.52      6.32 o
 -20   2   3      248.40      271.10      6.96 o
 -19   2   3        8.52       13.49      3.17 o
 -18   2   3       34.87       41.87      3.78 o
 -17   2   3      244.49      282.35      6.47 o
 -16   2   3       96.01       97.47      4.11 o
 -15   2   3       28.97       20.79      1.90 o
 -14   2   3        6.38       10.07      1.20 o
 -13   2   3     1017.57      873.84      4.46 o
 -12   2   3       71.18       84.43      1.76 o
 -11   2   3      197.34      194.07      2.07 o
 -10   2   3      629.52      665.54      3.08 o
  -9   2   3     1179.10     1204.62      4.70 o
  -8   2   3       11.95       12.12      0.71 o
  -7   2   3      233.93      221.80      2.16 o
  -6   2   3      418.54      416.26      2.25 o
  -5   2   3     1255.68     1229.37      5.47 o
  -4   2   3      429.89      452.72      3.17 o
  -3   2   3     6263.17     6124.32     25.95 o
  -2   2   3       26.04       27.74      1.12 o
  -1   2   3    23852.21    22078.88    100.25 o
   0   2   3   197760.25   252524.05   1927.11 o
   1   2   3     1254.11     1095.80      4.81 o
   2   2   3     2132.43     1974.19      8.34 o
   3   2   3     5745.37     5352.40     21.58 o
   4   2   3     2342.85     2250.24      9.22 o
   5   2   3     5674.31     5764.35     23.25 o
   6   2   3       64.91       79.20      1.10 o
   7   2   3      590.06      603.58      4.24 o
   8   2   3     1225.55     1408.04      6.92 o
   9   2   3       98.20       91.49      1.74 o
  10   2   3     1697.67     1671.12      7.36 o
  11   2   3       15.44       10.38      1.08 o
  12   2   3      469.07      490.96      3.41 o
  13   2   3       59.99       63.12      2.30 o
  14   2   3       48.89       45.18      2.51 o
  15   2   3      478.28      442.87      5.42 o
  16   2   3      928.26      912.85      8.18 o
  17   2   3       67.31       73.28      3.13 o
  18   2   3       29.13       24.27      2.73 o
  19   2   3      287.70      299.01      5.35 o
  20   2   3       21.87       29.51      3.43 o
  21   2   3       33.72       41.72      3.15 o
  22   2   3       10.72        7.60      2.14 o
  23   2   3        4.75        1.12      1.60 o
  24   2   3        5.99        6.25      2.92 o
 -25   3   3        1.46        1.00      2.03 o
 -24   3   3       12.03        6.47      2.30 o
 -23   3   3      102.37       95.27      4.00 o
 -22   3   3        2.94        2.23      2.08 o
 -21   3   3      296.49      320.70      5.58 o
 -20   3   3       53.03       66.20      3.56 o
 -19   3   3       65.34       57.63      3.82 o
 -18   3   3      703.34      697.87      8.60 o
 -17   3   3      407.33      455.26      6.91 o
 -16   3   3     1235.81     1300.15     11.44 o
 -15   3   3       24.12       25.01      2.57 o
 -14   3   3     1542.17     1498.45     11.08 o
 -13   3   3       37.22       43.43      2.03 o
 -12   3   3      100.80      104.21      2.22 o
 -11   3   3       10.04       16.99      1.35 o
 -10   3   3      200.83      213.34      2.63 o
  -9   3   3     1531.58     1586.25      7.24 o
  -8   3   3      727.14      715.97      3.71 o
  -7   3   3        7.22        4.81      0.77 o
  -6   3   3       89.36       95.23      1.42 o
  -5   3   3      494.01      462.26      2.68 o
  -4   3   3     3125.30     3468.85     13.45 o
  -3   3   3     1599.00     1700.81      7.46 o
  -2   3   3     1560.63     1618.58      6.33 o
  -1   3   3      345.52      373.31      2.21 o
   0   3   3      369.32      394.46      2.28 o
   1   3   3      635.93      606.36      3.48 o
   2   3   3     6655.15     6632.01     26.72 o
   3   3   3        1.23        2.23      0.36 o
   4   3   3     2276.13     2367.63      8.99 o
   5   3   3      289.52      315.33      2.26 o
   6   3   3       80.34       85.22      1.28 o
   7   3   3     3791.44     3924.49     16.67 o
   8   3   3      539.45      638.29      3.58 o
   9   3   3        0.39        1.79      0.85 o
  10   3   3      280.74      276.32      2.45 o
  11   3   3      115.15      116.17      2.20 o
  12   3   3      159.71      140.42      2.60 o
  13   3   3       15.18       15.60      2.09 o
  14   3   3      454.58      444.74      5.62 o
  15   3   3      706.69      772.93      8.10 o
  16   3   3      141.62      138.74      4.68 o
  17   3   3     1551.45     1594.74     14.56 o
  18   3   3     1388.38     1412.04     13.34 o
  19   3   3       32.69       40.45      3.39 o
  20   3   3        2.05        0.59      2.22 o
  21   3   3       18.14       19.30      3.22 o
  22   3   3       18.92       15.62      3.45 o
  23   3   3        0.32       -0.16      1.84 o
 -24   4   3        1.55        0.73      2.35 o
 -23   4   3       42.51       35.17      3.55 o
 -22   4   3        0.01       -1.12      1.74 o
 -21   4   3       14.31       14.64      2.62 o
 -20   4   3      187.54      209.08      4.85 o
 -19   4   3       17.84       16.09      3.10 o
 -18   4   3       19.65       28.54      4.17 o
 -17   4   3      242.58      238.20      5.75 o
 -16   4   3      439.19      430.65      6.85 o
 -15   4   3      189.65      186.33      4.96 o
 -14   4   3      423.65      402.83      5.91 o
 -13   4   3      582.13      586.83      7.21 o
 -12   4   3      609.01      597.62      7.37 o
 -11   4   3        0.38        1.46      1.50 o
 -10   4   3     1631.61     1739.42     12.59 o
  -9   4   3      524.16      542.76      4.84 o
  -8   4   3      199.28      167.21      2.19 o
  -7   4   3      223.06      239.67      2.22 o
  -6   4   3       50.36       68.04      1.49 o
  -5   4   3     1006.35     1016.99      5.34 o
  -4   4   3      990.14      982.45      5.31 o
  -3   4   3     1458.76     1372.71      6.62 o
  -2   4   3     1130.78     1169.85      7.59 o
  -1   4   3       21.51       14.02      0.93 o
   0   4   3     4514.80     4963.35     21.46 o
   1   4   3       51.22       52.53      1.42 o
   2   4   3     5198.73     5011.95     20.98 o
   3   4   3      123.28      120.51      1.66 o
   4   4   3      137.45      109.56      1.35 o
   5   4   3     1882.15     1829.96      7.77 o
   6   4   3      769.08      818.79      4.29 o
   7   4   3      105.39      106.29      1.98 o
   8   4   3     1903.27     2030.53     12.18 o
   9   4   3      444.54      446.97      4.11 o
  10   4   3        3.77        3.84      1.61 o
  11   4   3       24.86       24.98      2.61 o
  12   4   3      463.47      449.10      5.87 o
  13   4   3      141.79      150.76      4.35 o
  14   4   3      192.58      173.90      4.77 o
  15   4   3       59.98       67.91      3.70 o
  16   4   3       26.69       25.51      3.34 o
  17   4   3      124.84      115.03      4.32 o
  18   4   3      135.20      133.15      4.67 o
  19   4   3        2.46        1.49      1.96 o
  20   4   3        0.68       -0.30      2.01 o
  21   4   3        1.01        0.77      1.82 o
  22   4   3       67.24       59.47      9.91 o
 -23   5   3       32.40       29.37      4.29 o
 -22   5   3       12.03        7.66      2.96 o
 -21   5   3        0.27        0.53      1.80 o
 -20   5   3        0.21        0.83      1.87 o
 -19   5   3       46.54       45.06      2.80 o
 -18   5   3      105.46       99.43      3.65 o
 -17   5   3       64.13       76.63      3.61 o
 -16   5   3       10.08        8.19      2.16 o
 -15   5   3       64.25       66.25      3.45 o
 -14   5   3        3.65        5.09      2.11 o
 -13   5   3       42.01       45.51      3.01 o
 -12   5   3       67.37       65.33      3.17 o
 -11   5   3       42.06       43.55      2.71 o
 -10   5   3       41.97       50.68      2.70 o
  -9   5   3        9.69       12.48      1.88 o
  -8   5   3     1134.32     1161.41      8.98 o
  -7   5   3      270.25      257.16      3.10 o
  -6   5   3        1.23        3.37      1.20 o
  -5   5   3       24.89       24.79      1.72 o
  -4   5   3     1833.88     1850.35     14.28 o
  -3   5   3       70.39       63.64      2.45 o
  -2   5   3        2.20        6.88      1.74 o
  -1   5   3       72.53       67.00      2.24 o
   0   5   3       10.28       10.56      1.40 o
   1   5   3        8.88       11.66      2.08 o
   2   5   3     1204.42     1250.39     12.89 o
   3   5   3     4219.65     4299.87     31.98 o
   4   5   3      148.20      154.25      3.91 o
   5   5   3     1257.06     1213.94     17.49 o
   6   5   3       27.74       26.56      2.74 o
   7   5   3      234.74      221.96     12.28 o
   8   5   3        5.23        3.97      2.21 o
   9   5   3      169.23      182.01      4.91 o
  10   5   3       11.38       14.95      3.01 o
  11   5   3        2.81        2.02      2.36 o
  12   5   3        0.02        1.49      2.50 o
  13   5   3      616.18      618.59      9.99 o
  14   5   3        0.19       -1.40      2.64 o
  15   5   3       27.03       37.08      4.05 o
  16   5   3        0.08        1.21      2.64 o
  17   5   3      131.37      137.01      5.60 o
  18   5   3       31.52       24.56      3.65 o
  19   5   3       20.92       12.83      3.64 o
  20   5   3       16.84        8.52      2.21 o
  21   5   3        3.58        1.68      2.42 o
 -21   6   3        6.79        5.78      5.70 o
 -20   6   3       15.83       13.24      3.45 o
 -19   6   3       12.52        4.87      2.50 o
 -18   6   3      178.27      178.07      5.51 o
 -17   6   3        6.53        7.59      2.70 o
 -16   6   3        0.27       -0.53      2.06 o
 -15   6   3      271.20      275.05      5.95 o
 -14   6   3       35.99       42.42      3.86 o
 -13   6   3        0.67        3.68      2.21 o
 -12   6   3      178.45      138.14      4.63 o
 -11   6   3       65.73       74.73      4.15 o
 -10   6   3        0.34       -0.30      2.08 o
  -9   6   3        1.96        0.90      2.06 o
  -8   6   3      132.06      135.11      4.95 o
  -7   6   3       63.83       55.90      3.96 o
  -6   6   3        0.06        1.38      1.73 o
  -5   6   3      249.85      264.29      5.07 o
  -4   6   3        7.28        5.36      2.25 o
  -3   6   3        0.03        1.41      2.77 o
  -2   6   3      108.52      102.93      5.25 o
  -1   6   3      468.43      420.16      7.63 o
   0   6   3     1036.91      956.45     14.10 o
   1   6   3        0.66       -2.42      2.62 o
   2   6   3        6.43        3.01      2.56 o
   3   6   3      406.46      414.63      8.01 o
   4   6   3       52.66       49.42      3.50 o
   5   6   3        0.07        0.88      2.70 o
   6   6   3      514.95      519.00     10.48 o
   7   6   3       68.07       65.32      4.01 o
   8   6   3       16.13       21.86      4.58 o
   9   6   3       17.99       21.81      5.22 o
  10   6   3       21.54       27.84      4.68 o
  11   6   3        0.11       -0.14      2.20 o
  12   6   3       17.28       14.60      3.39 o
  13   6   3       12.89       15.86      3.06 o
  14   6   3       29.84       31.35      3.75 o
  15   6   3        1.37        0.99      2.44 o
  16   6   3        1.40        0.75      1.91 o
  17   6   3       62.34       76.89      6.43 o
  18   6   3       30.24        8.81      4.25 o
  19   6   3      191.33      225.45      8.83 o
 -18   7   3       66.86       54.01      7.72 o
 -17   7   3       13.24        5.72      2.84 o
 -16   7   3        0.63       -0.57      2.26 o
 -15   7   3      102.38      104.40      4.55 o
 -14   7   3      240.58      251.68      8.50 o
 -13   7   3      238.34      257.37     11.81 o
 -12   7   3      353.40      332.01      9.27 o
 -11   7   3       60.08       62.85      5.48 o
 -10   7   3       48.83       40.97      8.56 o
  -9   7   3        1.39        9.26      4.19 o
  -8   7   3      863.63      846.41     15.47 o
  -7   7   3      174.21      170.19      7.49 o
  -6   7   3       10.53       14.99      4.42 o
  -5   7   3       93.49       74.48      5.30 o
  -4   7   3     1033.21     1071.78     14.97 o
  -3   7   3        0.75        3.70      3.02 o
  -2   7   3      127.97      133.05      6.46 o
  -1   7   3      562.20      555.88     10.51 o
   0   7   3        2.61       -1.62      3.23 o
   1   7   3      266.79      274.05      6.51 o
   2   7   3        6.88       11.05      2.69 o
   3   7   3      277.81      270.39      6.25 o
   4   7   3      281.21      283.82      7.49 o
   5   7   3       70.98       77.18      4.22 o
   6   7   3      157.41      157.83      6.10 o
   7   7   3      136.69      134.25      6.70 o
   8   7   3      387.81      363.08      7.88 o
   9   7   3      247.60      265.76     12.94 o
  10   7   3       25.03       19.00      3.84 o
  11   7   3       28.59       24.38      3.73 o
  12   7   3       29.50       17.23      3.73 o
  13   7   3        6.68        5.90      2.80 o
  14   7   3      130.42      142.72      4.50 o
  15   7   3        4.30        3.12      2.26 o
  16   7   3       17.96        8.06      5.71 o
 -14   8   3       10.98       10.75      5.00 o
 -13   8   3       36.43       23.46      5.98 o
 -12   8   3       18.61       15.31      5.98 o
 -11   8   3        9.14        8.00      5.65 o
 -10   8   3        6.05        8.05      7.28 o
  -9   8   3       28.30       23.93      7.09 o
  -8   8   3       12.81       16.17      6.79 o
  -7   8   3       25.92       26.18      7.40 o
  -6   8   3       13.16       24.44     10.07 o
  -5   8   3       10.00       16.79      6.61 o
  -4   8   3        0.00       -3.19      3.31 o
  -3   8   3       11.56        7.49      3.85 o
  -2   8   3        0.10       -1.59      2.68 o
  -1   8   3       74.05       68.67      5.05 o
   0   8   3       37.82       35.54      4.24 o
   1   8   3       39.40       30.38      3.99 o
   2   8   3       39.92       31.78     11.98 o
   3   8   3        0.28       -5.19      5.19 o
   4   8   3       52.85       41.56      9.86 o
   5   8   3        0.52       -1.47      6.25 o
   6   8   3       14.22       11.76      8.03 o
   7   8   3       69.47       70.66     10.14 o
   8   8   3       52.43       50.98      7.75 o
   9   8   3        0.17        0.11      5.67 o
  10   8   3        0.29        3.46      7.24 o
  11   8   3       12.98       14.39      8.66 o
  12   8   3        4.52       -0.57     10.43 o
  -8   9   3       91.81      123.43      8.69 o
  -7   9   3        6.75        5.51      5.68 o
  -6   9   3       31.63       18.15      7.10 o
  -5   9   3        4.49        3.02      5.36 o
  -4   9   3       16.86       12.28      4.97 o
  -3   9   3       29.83       14.81      3.22 o
  -2   9   3       27.63       13.21      3.28 o
  -1   9   3       24.22        7.84      2.99 o
   0   9   3        0.00        1.21      2.14 o
   1   9   3        3.74        2.91      3.18 o
   2   9   3        0.88       -1.86      2.50 o
   3   9   3        1.51       23.03     14.44 o
   4   9   3       12.29       24.65     11.35 o
   5   9   3        0.33       -2.33      4.71 o
   6   9   3        0.27        0.26      3.46 o
 -26   0   4       25.27        7.89      4.60 o
 -24   0   4       11.27       16.76      3.10 o
 -22   0   4       70.10       82.86      4.71 o
 -20   0   4      571.08      504.82     10.43 o
 -18   0   4      605.97      576.60      8.63 o
 -16   0   4      406.70      411.26      5.66 o
 -14   0   4     3106.33     3458.25     21.73 o
 -12   0   4    13444.49    14490.01     88.74 o
 -10   0   4     3978.66     4205.49     21.64 o
  -8   0   4       42.44       62.52      2.05 o
  -6   0   4     4921.09     4687.84     25.76 o
  -4   0   4     2525.99     2512.76     17.28 o
  -2   0   4     7958.22     7098.00     36.93 o
   0   0   4     2397.28     2235.13     11.83 o
   2   0   4       96.66       93.05      3.78 o
   4   0   4     3569.81     3760.06     21.47 o
   6   0   4      654.38      599.75      4.96 o
   8   0   4     8609.10     9327.06     56.57 o
  10   0   4      902.22     1087.40      7.76 o
  12   0   4       40.36       60.94      2.19 o
  14   0   4     1368.27     1412.69     14.07 o
  16   0   4     1732.51     1783.71     21.26 o
  18   0   4     1796.92     1925.57     24.02 o
  20   0   4       95.62      105.22      5.94 o
  22   0   4       30.65       27.63      4.16 o
  24   0   4      162.14      190.81      6.60 o
 -27   1   4        5.21        3.58      2.87 o
 -26   1   4        1.21        0.55      1.79 o
 -25   1   4        0.07       -0.01      1.79 o
 -24   1   4        0.47       -0.36      2.02 o
 -23   1   4        0.73       -0.04      1.81 o
 -22   1   4      574.40      552.19      7.70 o
 -21   1   4       67.00       56.15      3.74 o
 -20   1   4       39.73       37.12      3.12 o
 -19   1   4      384.87      370.64      5.35 o
 -18   1   4        2.28        1.67      1.76 o
 -17   1   4       80.30       82.51      3.01 o
 -16   1   4      240.98      236.76      3.05 o
 -15   1   4       32.96       31.33      1.52 o
 -14   1   4      261.19      276.27      2.55 o
 -13   1   4     2445.27     2654.90     10.51 o
 -12   1   4     1172.50     1230.10      7.25 o
 -11   1   4      163.68      184.94      4.16 o
 -10   1   4     1320.09     1391.62      7.96 o
  -9   1   4     1667.91     1726.89      7.35 o
  -8   1   4     3029.06     3220.04     12.56 o
  -7   1   4      517.70      500.91      3.39 o
  -6   1   4      528.86      519.54      3.39 o
  -5   1   4     4834.66     4449.95     17.64 o
  -4   1   4      874.66      800.43      4.48 o
  -3   1   4      821.36      863.03      5.11 o
  -2   1   4     5879.54     5498.52     20.46 o
  -1   1   4      518.63      520.73      3.86 o
   0   1   4      699.42      718.97      3.97 o
   1   1   4    69809.58    74490.15    436.74 o
   2   1   4     1828.78     1753.59      7.91 o
   3   1   4     6336.24     5867.84     23.71 o
   4   1   4        1.46        5.03      0.93 o
   5   1   4        7.70        1.61      1.09 o
   6   1   4     4893.67     4935.25     19.90 o
   7   1   4      110.37      110.07      1.99 o
   8   1   4       32.04       35.45      1.46 o
   9   1   4     2606.29     2605.16     11.12 o
  10   1   4      269.04      311.08      2.88 o
  11   1   4     1017.13     1012.57      5.25 o
  12   1   4      283.58      347.64      3.30 o
  13   1   4      127.11      110.25      2.20 o
  14   1   4      395.52      403.66      5.26 o
  15   1   4       94.62      101.31      3.69 o
  16   1   4     1059.49     1120.79      9.68 o
  17   1   4       62.69       69.24      3.55 o
  18   1   4      190.46      183.94      4.38 o
  19   1   4        5.79        9.41      2.41 o
  20   1   4        4.84        5.97      2.48 o
  21   1   4       42.79       35.53      2.84 o
  22   1   4       17.33       16.39      2.37 o
  23   1   4       56.81       69.56      2.72 o
  24   1   4        1.63        1.27      1.80 o
 -26   2   4        1.05        0.63      1.52 o
 -25   2   4        2.94        0.84      1.74 o
 -24   2   4       10.07       12.33      2.71 o
 -23   2   4      167.21      166.64      4.59 o
 -22   2   4       18.25       20.20      3.01 o
 -21   2   4       45.70       55.41      3.67 o
 -20   2   4      445.05      456.42      7.38 o
 -19   2   4       91.70       95.95      4.51 o
 -18   2   4       53.54       55.63      4.38 o
 -17   2   4       38.49       38.93      3.59 o
 -16   2   4      194.39      184.85      4.70 o
 -15   2   4      390.36      356.64      6.14 o
 -14   2   4       73.07       84.74      2.21 o
 -13   2   4      358.42      363.38      2.74 o
 -12   2   4     1358.27     1473.78      6.25 o
 -11   2   4       40.89       60.18      1.17 o
 -10   2   4       25.43       26.40      0.94 o
  -9   2   4     1959.86     1953.74      7.63 o
  -8   2   4       38.73       42.03      0.94 o
  -7   2   4      576.61      597.46      2.60 o
  -6   2   4     7988.65     7503.34     31.57 o
  -5   2   4      221.20      200.04      2.13 o
  -4   2   4    15289.04    14207.34     67.52 o
  -3   2   4     4176.70     3825.94     17.21 o
  -2   2   4     4778.89     4454.56     22.47 o
  -1   2   4      998.00      920.17      5.29 o
   0   2   4    34612.28    33563.71    168.27 o
   1   2   4     2585.98     2407.04     12.45 o
   2   2   4      992.94      891.39      4.64 o
   3   2   4     1336.57     1263.94      5.93 o
   4   2   4     1868.78     1797.95      9.76 o
   5   2   4     7144.64     7164.83     29.38 o
   6   2   4     3573.43     3892.84     16.93 o
   7   2   4      118.57      126.16      2.26 o
   8   2   4      840.87      777.51      4.50 o
   9   2   4      179.90      189.27      2.27 o
  10   2   4     1039.59     1101.21      5.42 o
  11   2   4        0.14        2.30      1.04 o
  12   2   4     1352.33     1280.67      7.53 o
  13   2   4      103.41      108.07      3.15 o
  14   2   4        0.81        1.14      1.51 o
  15   2   4       99.84       90.57      3.15 o
  16   2   4       26.63       22.72      2.59 o
  17   2   4      217.80      213.57      4.13 o
  18   2   4      571.94      573.85      8.71 o
  19   2   4      413.24      409.20      6.14 o
  20   2   4        2.69        1.26      2.02 o
  21   2   4       17.21       12.99      2.47 o
  22   2   4        8.46        5.75      1.96 o
  23   2   4        8.21        2.98      2.07 o
  24   2   4        9.69        5.36      3.05 o
 -25   3   4       60.30       83.70      3.36 o
 -24   3   4       20.41       11.43      2.51 o
 -23   3   4      224.24      233.17      4.75 o
 -22   3   4      172.57      185.18      4.96 o
 -21   3   4        1.36       -0.59      1.98 o
 -20   3   4      252.76      280.19      5.41 o
 -19   3   4        9.61       11.40      2.67 o
 -18   3   4        8.74       12.75      2.84 o
 -17   3   4       30.78       32.29      3.20 o
 -16   3   4       10.55        9.61      2.10 o
 -15   3   4       44.49       44.00      2.50 o
 -14   3   4      732.52      715.97      5.93 o
 -13   3   4       21.08       18.08      1.57 o
 -12   3   4       98.04       92.97      2.04 o
 -11   3   4      277.45      258.12      2.75 o
 -10   3   4      223.29      250.55      2.57 o
  -9   3   4      372.82      374.25      2.80 o
  -8   3   4        0.03        3.34      0.66 o
  -7   3   4      867.83      898.74      4.33 o
  -6   3   4      114.12      138.78      1.71 o
  -5   3   4       90.38       78.12      1.39 o
  -4   3   4       21.55       22.98      1.26 o
  -3   3   4     4373.49     4478.83     18.24 o
  -2   3   4     6980.32     7071.10     30.39 o
  -1   3   4        2.76        7.14      0.77 o
   0   3   4     2937.42     2928.30     10.92 o
   1   3   4       94.65       73.85      1.36 o
   2   3   4     2805.74     2736.69     11.12 o
   3   3   4       72.33       79.62      1.22 o
   4   3   4      722.25      724.65      3.76 o
   5   3   4      120.81      144.59      1.51 o
   6   3   4        0.40        2.34      0.87 o
   7   3   4      482.37      496.45      3.35 o
   8   3   4     2097.70     2096.07      9.39 o
   9   3   4      149.56      161.71      1.92 o
  10   3   4      306.12      316.20      2.59 o
  11   3   4        9.01       10.26      1.26 o
  12   3   4       46.63       50.92      2.30 o
  13   3   4      161.95      159.49      3.80 o
  14   3   4       10.32       14.37      2.80 o
  15   3   4      477.12      499.12      6.93 o
  16   3   4        1.22        2.83      2.37 o
  17   3   4        1.67        3.59      2.75 o
  18   3   4      433.33      440.40      7.60 o
  19   3   4        3.79        5.15      3.03 o
  20   3   4        0.37        1.30      2.40 o
  21   3   4        2.09        1.73      2.40 o
  22   3   4        0.24        2.53      2.37 o
  23   3   4       84.07      102.28      4.79 o
 -24   4   4       45.19       29.58      6.02 o
 -23   4   4       50.57       32.15      3.95 o
 -22   4   4        1.38       -0.10      1.48 o
 -21   4   4        4.11        3.76      2.23 o
 -20   4   4       35.02       45.89      3.87 o
 -19   4   4      131.53      131.13      5.19 o
 -18   4   4       24.92       23.83      3.67 o
 -17   4   4      176.11      176.95      5.50 o
 -16   4   4       22.34       24.79      2.87 o
 -15   4   4        0.32        0.22      1.98 o
 -14   4   4      193.47      191.42      4.76 o
 -13   4   4      321.21      328.03      6.03 o
 -12   4   4      134.77      135.63      3.38 o
 -11   4   4     2381.42     2501.93     16.17 o
 -10   4   4       96.66      105.35      2.49 o
  -9   4   4      159.28      143.94      2.48 o
  -8   4   4     2603.46     2519.19     15.96 o
  -7   4   4      172.19      210.38      2.18 o
  -6   4   4      723.52      734.22      4.11 o
  -5   4   4     4018.65     4086.80     18.96 o
  -4   4   4      379.68      384.35      3.21 o
  -3   4   4     1452.85     1445.89      6.85 o
  -2   4   4     1841.98     1724.43      7.97 o
  -1   4   4        4.26        2.12      0.75 o
   0   4   4       50.80       53.63      1.40 o
   1   4   4      478.27      425.34      3.05 o
   2   4   4    18113.80    18466.10     89.98 o
   3   4   4     1211.63     1274.93      5.63 o
   4   4   4      161.02      187.40      1.78 o
   5   4   4     1162.96     1309.22      6.49 o
   6   4   4      488.57      480.33      3.53 o
   7   4   4       34.43       27.56      1.33 o
   8   4   4     1749.75     1750.30     10.51 o
   9   4   4       28.47       26.91      1.64 o
  10   4   4      410.51      434.48      7.22 o
  11   4   4        8.49       18.18      2.68 o
  12   4   4      215.42      213.21      4.53 o
  13   4   4        6.85        4.97      2.60 o
  14   4   4      108.29      117.15      4.12 o
  15   4   4      311.65      324.65      5.99 o
  16   4   4       78.96       78.66      3.73 o
  17   4   4       56.43       67.69      4.04 o
  18   4   4       39.59       43.04      3.21 o
  19   4   4       76.52       74.18      3.40 o
  20   4   4      114.23      117.24      3.41 o
  21   4   4        0.68        0.19      1.56 o
  22   4   4       30.55       17.51      3.54 o
 -23   5   4        0.93        1.69      3.05 o
 -22   5   4       51.80       61.43      3.91 o
 -21   5   4        0.20        0.18      2.19 o
 -20   5   4       25.40       20.98      3.37 o
 -19   5   4      130.07      121.26      4.84 o
 -18   5   4        1.63        0.93      2.25 o
 -17   5   4      432.95      458.22      6.41 o
 -16   5   4        4.11        4.14      2.25 o
 -15   5   4       19.34       19.71      3.07 o
 -14   5   4       30.91       31.29      3.04 o
 -13   5   4       20.56       13.87      2.74 o
 -12   5   4      148.96      147.25      4.36 o
 -11   5   4       93.05       99.58      3.78 o
 -10   5   4       20.70       25.94      2.91 o
  -9   5   4       10.51       16.17      2.95 o
  -8   5   4        9.26        6.94      1.77 o
  -7   5   4       47.03       46.21      2.51 o
  -6   5   4        5.11        9.05      1.46 o
  -5   5   4       51.04       52.61      2.17 o
  -4   5   4        8.29        6.85      1.82 o
  -3   5   4      352.55      365.80     14.42 o
  -2   5   4       74.73       61.67      2.62 o
  -1   5   4       80.56       85.46      2.63 o
   0   5   4      500.73      524.56      5.03 o
   1   5   4      261.09      257.13      3.74 o
   2   5   4     1455.49     1410.91     19.41 o
   3   5   4        0.01        0.62      1.49 o
   4   5   4     1872.45     1876.88     16.30 o
   5   5   4       71.08       86.36      4.49 o
   6   5   4        5.67        8.53      2.22 o
   7   5   4       97.63       95.23      3.92 o
   8   5   4       45.23       49.07      3.48 o
   9   5   4       58.52       65.80      3.64 o
  10   5   4      162.52      159.37      5.79 o
  11   5   4       12.96       13.74      3.18 o
  12   5   4      196.42      180.51      5.41 o
  13   5   4       35.00       26.66      3.78 o
  14   5   4      134.54      132.70      5.43 o
  15   5   4       28.77       25.69      3.82 o
  16   5   4       16.50       10.70      3.18 o
  17   5   4       57.20       55.02      4.43 o
  18   5   4       64.26       51.52      6.38 o
  19   5   4       10.84        4.06      2.42 o
  20   5   4       49.78       36.77      7.16 o
 -21   6   4        2.94        5.79      2.57 o
 -20   6   4        0.22        0.28      2.03 o
 -19   6   4       67.47       76.05      6.34 o
 -18   6   4      357.85      381.08      7.69 o
 -17   6   4       57.13       56.85      3.33 o
 -16   6   4      374.27      391.83      6.16 o
 -15   6   4       53.03       57.74      3.52 o
 -14   6   4       77.65       85.13      4.32 o
 -13   6   4      367.56      371.30      8.78 o
 -12   6   4       29.78       21.77      2.95 o
 -11   6   4       30.36       28.59      3.62 o
 -10   6   4       96.22       90.01      4.52 o
  -9   6   4       14.57       21.73      2.97 o
  -8   6   4      603.04      599.58      9.90 o
  -7   6   4      228.08      182.31      4.57 o
  -6   6   4      107.79       98.90      4.20 o
  -5   6   4        4.15        5.75      3.60 o
  -4   6   4        9.72       11.63      2.78 o
  -3   6   4      369.81      350.99      6.34 o
  -2   6   4       32.00       31.72      3.71 o
  -1   6   4     1325.13     1319.87     17.61 o
   0   6   4        0.05       -2.84      2.84 o
   1   6   4       14.29       12.97      3.03 o
   2   6   4      281.95      283.91     14.42 o
   3   6   4       98.51       96.38      4.15 o
   4   6   4       30.87       28.74      3.57 o
   5   6   4      122.96      129.84      5.38 o
   6   6   4      123.70      143.45      5.70 o
   7   6   4        7.98        7.16      2.86 o
   8   6   4      543.22      540.91     14.07 o
   9   6   4        0.85       -1.47      3.01 o
  10   6   4        8.17        7.58      3.52 o
  11   6   4       46.67       40.41      5.31 o
  12   6   4       69.40       75.80      6.07 o
  13   6   4       58.55       61.35      4.25 o
  14   6   4      271.64      289.64      8.45 o
  15   6   4      111.43      117.25      4.93 o
  16   6   4        0.42        0.89      2.37 o
  17   6   4       46.28       27.59      4.99 o
  18   6   4        8.28        4.19      2.91 o
 -18   7   4        0.19       -0.38      2.28 o
 -17   7   4       35.66       20.15      3.09 o
 -16   7   4       53.71       65.57      4.22 o
 -15   7   4      180.19      171.64      5.71 o
 -14   7   4      100.90      118.59      7.61 o
 -13   7   4      263.29      281.20      9.19 o
 -12   7   4        0.03        0.94      2.47 o
 -11   7   4       34.20       31.62      4.28 o
 -10   7   4      572.48      567.47     12.73 o
  -9   7   4        1.15       -3.99      3.99 o
  -8   7   4      102.57      113.07      7.17 o
  -7   7   4       16.24       22.64      5.11 o
  -6   7   4      506.45      535.58     10.75 o
  -5   7   4      157.88      155.08      6.15 o
  -4   7   4      278.13      270.24      6.16 o
  -3   7   4       45.79       61.12      9.53 o
  -2   7   4        7.06        6.30      3.12 o
  -1   7   4        2.77        3.54      3.59 o
   0   7   4       21.56       12.43      3.09 o
   1   7   4      476.52      517.81      7.74 o
   2   7   4      926.17      912.39     11.27 o
   3   7   4       73.63       74.34      4.50 o
   4   7   4      279.39      259.53      6.93 o
   5   7   4       60.17       61.59      4.82 o
   6   7   4        6.61        3.60      2.93 o
   7   7   4       12.71       12.13      3.36 o
   8   7   4        2.26        0.80      2.93 o
   9   7   4        1.51        2.20      2.70 o
  10   7   4        1.85       -2.13      2.89 o
  11   7   4       33.43       30.09      3.61 o
  12   7   4        1.86        1.57      2.70 o
  13   7   4      102.88       96.36      7.68 o
  14   7   4       49.08       51.97      5.68 o
  15   7   4        0.02        0.40      1.84 o
 -14   8   4       61.11       60.56      6.71 o
 -13   8   4       34.14       20.41      5.99 o
 -12   8   4        0.54        0.80      4.25 o
 -11   8   4        2.56        1.97      6.18 o
 -10   8   4       15.76       20.54      6.73 o
  -9   8   4       66.76       68.79      8.66 o
  -8   8   4      124.07      110.67      9.78 o
  -7   8   4      160.44      158.03     15.33 o
  -6   8   4       56.97       49.94      8.25 o
  -5   8   4        7.52       11.79      3.75 o
  -4   8   4      172.19      163.08      7.12 o
  -3   8   4      106.48      120.77      9.59 o
  -2   8   4       47.95       61.31      6.60 o
  -1   8   4      191.20      233.29      8.74 o
   0   8   4        5.85        2.50      2.68 o
   1   8   4        1.40        1.42      2.38 o
   2   8   4        3.48        2.74      2.55 o
   3   8   4       11.63       11.30      3.03 o
   4   8   4       12.78       10.42      3.02 o
   5   8   4       33.92       25.03      7.77 o
   6   8   4        3.69        0.45      2.60 o
   7   8   4        0.78        2.23      3.80 o
   8   8   4        8.24        7.86      4.99 o
   9   8   4        9.20        4.16      4.28 o
  10   8   4        7.85        6.79      7.79 o
  11   8   4        6.62        8.39      5.60 o
  12   8   4        4.65        5.89      7.31 o
  -8   9   4       16.22        5.04      4.96 o
  -7   9   4       26.44       20.77      5.85 o
  -6   9   4        0.99        2.92      4.38 o
  -5   9   4       64.47       50.55     15.77 o
  -4   9   4       12.69        7.90      5.77 o
  -3   9   4        6.34        4.62      2.94 o
  -2   9   4        1.80        0.58      2.88 o
  -1   9   4       32.60       31.84     10.92 o
   0   9   4       14.85        4.83      3.69 o
   1   9   4        4.59        5.81      3.61 o
   2   9   4        3.27        0.96      3.59 o
   3   9   4        0.69        4.17      6.53 o
   4   9   4        2.27        5.72      6.85 o
   5   9   4       11.60        9.36      4.45 o
 -27   0   5       41.13       23.58      9.61 o
 -25   0   5      193.80      196.89      9.17 o
 -23   0   5      131.60      144.23      5.85 o
 -21   0   5     1367.39     1295.26     19.47 o
 -19   0   5      835.23      875.36     11.07 o
 -17   0   5       51.14       48.96      3.81 o
 -15   0   5     1463.51     1538.69     10.28 o
 -13   0   5        1.21        8.10      1.50 o
 -11   0   5    17884.72    18993.43    120.34 o
  -9   0   5    13614.04    13741.71     78.04 o
  -7   0   5       39.26       63.53      2.46 o
  -5   0   5     6799.87     6467.71     37.79 o
  -3   0   5    17674.54    16570.13    107.66 o
  -1   0   5     3113.60     2870.46     15.74 o
   1   0   5     6771.59     6604.67     38.06 o
   3   0   5    12595.50    11803.39     69.39 o
   5   0   5     5687.65     5541.15     31.00 o
   7   0   5     5944.75     6521.12     34.99 o
   9   0   5     1726.69     1742.79     10.91 o
  11   0   5      564.53      604.29      5.48 o
  13   0   5        5.23        2.97      1.72 o
  15   0   5      501.30      476.59      8.60 o
  17   0   5       76.02       78.93      6.33 o
  19   0   5      174.89      166.08      7.49 o
  21   0   5       20.13       15.07      3.64 o
  23   0   5       12.62        8.04      3.12 o
 -27   1   5       22.29        6.81      2.85 o
 -26   1   5        5.63        1.27      1.83 o
 -25   1   5       30.79       25.23      3.41 o
 -24   1   5      201.54      182.79      4.57 o
 -23   1   5        1.75        2.15      2.21 o
 -22   1   5       72.46       64.82      3.83 o
 -21   1   5       16.07        9.65      3.15 o
 -20   1   5     1139.00     1118.08     12.75 o
 -19   1   5      124.09      117.47      3.92 o
 -18   1   5      601.08      556.45      6.14 o
 -17   1   5      387.01      350.42      4.59 o
 -16   1   5      412.35      426.20      4.13 o
 -15   1   5      384.10      356.13      2.97 o
 -14   1   5       21.26       40.45      2.52 o
 -13   1   5      727.19      834.49      5.23 o
 -12   1   5     4108.72     4381.05     17.32 o
 -11   1   5     1943.95     2031.41      8.44 o
 -10   1   5     6382.70     6805.56     27.50 o
  -9   1   5      580.72      499.77      3.25 o
  -8   1   5       26.52       17.11      1.25 o
  -7   1   5       52.12       50.23      1.57 o
  -6   1   5     4860.36     4569.88     18.33 o
  -5   1   5       84.10       81.81      1.05 o
  -4   1   5      356.93      373.20      3.02 o
  -3   1   5     1688.01     1523.40      6.38 o
  -2   1   5      342.37      415.10      2.74 o
  -1   1   5    12128.49    10905.52     46.63 o
   0   1   5       36.12       38.00      1.04 o
   1   1   5      780.47      852.10      4.53 o
   2   1   5     2635.11     2475.27     10.02 o
   3   1   5      100.78      101.14      1.89 o
   4   1   5     3614.29     3268.21     12.71 o
   5   1   5        8.87       12.99      0.60 o
   6   1   5      103.08       89.89      1.99 o
   7   1   5     2231.74     2369.18     10.32 o
   8   1   5       14.91       43.98      1.55 o
   9   1   5       18.91       16.75      1.13 o
  10   1   5      198.08      201.77      2.47 o
  11   1   5       23.54       34.56      1.62 o
  12   1   5     1433.72     1514.30      8.60 o
  13   1   5       17.54       16.80      1.89 o
  14   1   5      672.89      674.00      6.11 o
  15   1   5      779.89      781.99      7.79 o
  16   1   5     2627.77     2636.30     18.71 o
  17   1   5        2.41        3.73      2.50 o
  18   1   5        2.87        3.58      2.21 o
  19   1   5        2.25        4.02      2.43 o
  20   1   5       30.25       34.08      2.92 o
  21   1   5       63.26       66.50      3.50 o
  22   1   5       17.24       10.03      2.25 o
  23   1   5        2.88        0.46      1.36 o
  24   1   5        3.35        3.23      2.79 o
 -26   2   5       18.59        6.02      2.09 o
 -25   2   5       14.36        5.42      2.11 o
 -24   2   5       30.43       30.60      2.95 o
 -23   2   5      200.35      207.61      5.28 o
 -22   2   5        0.70       -0.62      2.00 o
 -21   2   5        0.55        3.35      2.60 o
 -20   2   5      144.93      142.19      4.86 o
 -19   2   5       29.94       33.12      3.83 o
 -18   2   5      564.46      579.97      8.08 o
 -17   2   5      761.25      748.24      9.19 o
 -16   2   5      463.20      465.52      7.01 o
 -15   2   5      237.60      218.25      4.69 o
 -14   2   5      798.29      797.92      5.02 o
 -13   2   5     1191.00     1204.99      5.94 o
 -12   2   5       18.55       20.04      0.88 o
 -11   2   5      644.53      679.73      3.23 o
 -10   2   5       63.05       57.88      1.13 o
  -9   2   5        9.59        7.84      0.79 o
  -8   2   5      238.50      216.54      1.79 o
  -7   2   5     2215.88     2254.45      9.39 o
  -6   2   5       98.70      111.31      1.74 o
  -5   2   5      397.97      396.85      2.65 o
  -4   2   5     1277.06     1097.72      5.43 o
  -3   2   5     1117.61     1047.34      7.52 o
  -2   2   5      187.93      150.56      1.25 o
  -1   2   5    18390.59    17813.62     79.25 o
   0   2   5        0.57        4.74      0.67 o
   1   2   5     5708.46     5394.39     19.98 o
   2   2   5     1913.28     1846.80      7.93 o
   3   2   5      994.90      987.25      5.82 o
   4   2   5     2099.27     2206.11      9.60 o
   5   2   5      111.64      123.75      1.82 o
   6   2   5     3149.98     3375.67     15.10 o
   7   2   5       96.08      117.20      2.08 o
   8   2   5       62.43       85.02      1.89 o
   9   2   5       55.43       55.36      1.59 o
  10   2   5       88.19       85.22      1.74 o
  11   2   5      183.09      187.06      2.43 o
  12   2   5       23.22       25.56      1.86 o
  13   2   5      238.05      227.57      3.76 o
  14   2   5        9.98       11.72      2.19 o
  15   2   5      723.75      686.61      6.97 o
  16   2   5       35.94       41.38      2.66 o
  17   2   5       91.71       83.08      3.02 o
  18   2   5      104.68      136.73      3.79 o
  19   2   5       42.03       51.16      2.82 o
  20   2   5        1.00        2.78      1.79 o
  21   2   5        0.27       -0.54      1.56 o
  22   2   5        0.04        0.31      1.34 o
  23   2   5        1.50        1.84      2.50 o
 -26   3   5       46.70       49.23      3.73 o
 -25   3   5       62.57       84.14      3.35 o
 -24   3   5        0.62        1.01      2.15 o
 -23   3   5       19.60       19.93      3.00 o
 -22   3   5        0.77        0.04      1.76 o
 -21   3   5      107.32       98.11      3.86 o
 -20   3   5      133.54      131.52      4.59 o
 -19   3   5      161.76      165.72      4.70 o
 -18   3   5      102.94       94.52      4.06 o
 -17   3   5     1097.40     1135.22     11.01 o
 -16   3   5       82.15       86.62      3.66 o
 -15   3   5       22.05       22.33      2.26 o
 -14   3   5      675.66      643.59      5.06 o
 -13   3   5      189.35      173.98      2.60 o
 -12   3   5      556.95      580.50      4.31 o
 -11   3   5      414.42      371.33      2.96 o
 -10   3   5      804.86      838.71      4.48 o
  -9   3   5      327.08      320.35      2.48 o
  -8   3   5       23.68       33.51      1.06 o
  -7   3   5       73.57       67.43      1.28 o
  -6   3   5      321.11      308.34      2.23 o
  -5   3   5      836.03      819.13      4.10 o
  -4   3   5       99.21       90.96      1.63 o
  -3   3   5      847.20      871.45      4.36 o
  -2   3   5        2.18        4.90      0.40 o
  -1   3   5      197.14      169.03      1.27 o
   0   3   5     2375.54     2252.56      9.00 o
   1   3   5      143.69      127.67      1.49 o
   2   3   5     5186.13     5504.15     22.91 o
   3   3   5       64.09       43.98      1.12 o
   4   3   5       79.73       82.81      1.26 o
   5   3   5      912.74      966.66      4.62 o
   6   3   5     3939.81     4200.07     17.77 o
   7   3   5      126.04      127.91      1.88 o
   8   3   5        1.28        1.01      0.91 o
   9   3   5       22.48       18.31      1.12 o
  10   3   5      100.72      119.86      1.81 o
  11   3   5        4.34        4.78      1.09 o
  12   3   5       19.41       24.60      2.29 o
  13   3   5        7.89        8.31      2.34 o
  14   3   5      163.78      158.35      4.20 o
  15   3   5       55.79       50.47      3.74 o
  16   3   5        0.00        0.84      2.44 o
  17   3   5      243.71      249.24      6.09 o
  18   3   5        2.89        5.42      2.70 o
  19   3   5      214.17      198.88      4.87 o
  20   3   5      141.29      143.60      5.15 o
  21   3   5       94.65       95.21      4.45 o
  22   3   5        0.40        0.36      1.84 o
 -25   4   5       31.65       23.69      4.21 o
 -24   4   5        1.25        1.59      2.19 o
 -23   4   5        1.74        0.23      1.39 o
 -22   4   5        3.23        2.81      2.47 o
 -21   4   5       24.68       21.68      3.13 o
 -20   4   5      240.09      240.96      6.32 o
 -19   4   5      118.76      125.97      5.00 o
 -18   4   5     1145.38     1177.48     13.18 o
 -17   4   5      166.09      169.39      5.08 o
 -16   4   5      180.40      174.48      4.65 o
 -15   4   5        8.03        4.83      2.39 o
 -14   4   5       21.37       23.89      3.27 o
 -13   4   5      621.57      654.42      7.59 o
 -12   4   5       16.24       12.48      1.66 o
 -11   4   5       43.87       50.78      2.27 o
 -10   4   5        0.01        0.60      1.05 o
  -9   4   5       46.13       38.59      1.53 o
  -8   4   5      138.09      150.65      2.26 o
  -7   4   5       16.62       11.63      0.97 o
  -6   4   5       42.42       28.77      1.12 o
  -5   4   5      516.25      454.96      3.11 o
  -4   4   5      150.31      167.50      1.90 o
  -3   4   5     1535.85     1509.74      7.11 o
  -2   4   5     6093.46     6174.71     29.45 o
  -1   4   5    10467.35    10785.83     57.45 o
   0   4   5     7795.49     8158.08     40.90 o
   1   4   5     1703.38     1613.67      9.26 o
   2   4   5     3319.07     3225.30     13.75 o
   3   4   5     1366.22     1389.51      6.18 o
   4   4   5      116.68      122.07      1.72 o
   5   4   5      300.40      268.90      2.51 o
   6   4   5      121.12      117.37      2.00 o
   7   4   5       78.59       78.34      1.94 o
   8   4   5       75.55       73.41      1.84 o
   9   4   5       11.03       12.27      1.61 o
  10   4   5      634.63      607.53      6.41 o
  11   4   5       42.10       39.35      2.68 o
  12   4   5      530.21      518.39      7.08 o
  13   4   5       49.59       61.43      3.74 o
  14   4   5      178.41      173.32      4.56 o
  15   4   5       74.52       74.83      3.69 o
  16   4   5      176.75      188.41      5.33 o
  17   4   5       89.95       96.02      3.86 o
  18   4   5        3.25        3.82      2.26 o
  19   4   5        0.21       -1.32      1.72 o
  20   4   5       73.62       67.79      5.29 o
  21   4   5      168.17      186.18      5.36 o
 -23   5   5        6.18        6.40      4.12 o
 -22   5   5        2.00        1.68      2.11 o
 -21   5   5        2.63        2.67      2.29 o
 -20   5   5        5.08        4.88      2.92 o
 -19   5   5      103.23      112.76      4.93 o
 -18   5   5       16.32       14.16      2.63 o
 -17   5   5        8.51       12.36      2.41 o
 -16   5   5       23.18       21.47      3.20 o
 -15   5   5        0.62        1.36      2.53 o
 -14   5   5       31.26       38.59      3.91 o
 -13   5   5       64.75       73.68      4.22 o
 -12   5   5      149.18      149.42      5.49 o
 -11   5   5       69.04       62.39      4.03 o
 -10   5   5      218.97      231.30      5.31 o
  -9   5   5        1.64        0.15      1.68 o
  -8   5   5       71.24       75.44      3.11 o
  -7   5   5       70.50       67.61      2.47 o
  -6   5   5       24.03       30.95      1.98 o
  -5   5   5       59.18       53.47      3.24 o
  -4   5   5      122.75      134.94      3.49 o
  -3   5   5      256.25      251.33      4.02 o
  -2   5   5      529.24      551.94      6.54 o
  -1   5   5        6.25       10.13      2.23 o
   0   5   5      214.36      215.54      3.70 o
   1   5   5        3.79        1.91      1.31 o
   2   5   5       61.45       53.23      2.61 o
   3   5   5      107.12      127.18      3.59 o
   4   5   5       25.58       32.16      3.90 o
   5   5   5       74.83       77.13      4.74 o
   6   5   5      440.43      458.04      7.84 o
   7   5   5      642.21      646.95      8.96 o
   8   5   5        0.19        1.56      2.14 o
   9   5   5      540.13      505.11      7.96 o
  10   5   5      253.83      248.12      5.72 o
  11   5   5        0.03        2.74      2.30 o
  12   5   5       78.36       83.34      4.62 o
  13   5   5      253.84      259.56      8.81 o
  14   5   5        0.68       -1.52      2.77 o
  15   5   5       12.11       12.98      3.28 o
  16   5   5        2.02        7.12      2.94 o
  17   5   5       10.11       11.84      3.23 o
  18   5   5        4.12        1.69      2.43 o
  19   5   5        2.83        1.69      2.13 o
  20   5   5        1.02        1.33      2.24 o
 -21   6   5        1.24        0.41      2.25 o
 -20   6   5       29.47       10.18      5.22 o
 -19   6   5      150.15      139.00      4.64 o
 -18   6   5        0.03        1.06      1.77 o
 -17   6   5       88.33      106.51      3.81 o
 -16   6   5      217.63      240.01      5.42 o
 -15   6   5       26.96       25.60      3.61 o
 -14   6   5        6.20       10.25      2.91 o
 -13   6   5      464.73      506.04      7.90 o
 -12   6   5       31.80       40.07      3.39 o
 -11   6   5       84.99       90.71      4.10 o
 -10   6   5      145.96      125.50      4.92 o
  -9   6   5       45.68       51.68      4.28 o
  -8   6   5       23.52       29.43      3.71 o
  -7   6   5      317.75      298.03      5.82 o
  -6   6   5      264.13      256.02      5.55 o
  -5   6   5       57.30       68.45      4.59 o
  -4   6   5      594.20      603.88      8.66 o
  -3   6   5      390.37      384.30      7.41 o
  -2   6   5       43.83       53.69      4.18 o
  -1   6   5       49.65       50.17      4.83 o
   0   6   5        1.32        2.71      3.05 o
   1   6   5        2.66        2.87      3.00 o
   2   6   5      997.94      940.10     11.91 o
   3   6   5      359.57      339.35      7.44 o
   4   6   5       51.60       53.35      4.18 o
   5   6   5        0.61        1.06      2.65 o
   6   6   5       40.43       37.67      3.81 o
   7   6   5       70.93       76.15      4.34 o
   8   6   5      615.36      585.20     16.79 o
   9   6   5        0.77        2.05      3.97 o
  10   6   5       87.81      102.59      7.19 o
  11   6   5      276.28      263.26      9.93 o
  12   6   5       26.68       29.79      4.57 o
  13   6   5       30.61       31.45      5.80 o
  14   6   5      106.15      121.50      5.07 o
  15   6   5        0.58       -0.21      2.71 o
  16   6   5       90.15       86.62     12.14 o
  17   6   5      113.03      124.55      6.07 o
  18   6   5        0.20       -0.04      1.97 o
 -18   7   5       26.32       10.09      2.78 o
 -17   7   5       85.40       86.08      3.78 o
 -16   7   5      181.98      198.74      6.18 o
 -15   7   5      714.45      782.27     27.24 o
 -14   7   5        0.86       -0.07      1.98 o
 -13   7   5        0.00       -2.15      2.99 o
 -12   7   5        0.96        2.95      2.85 o
 -11   7   5        2.49        0.14      2.35 o
 -10   7   5       21.93       27.72      3.54 o
  -9   7   5      421.44      408.95      9.55 o
  -8   7   5        0.23        0.99      2.54 o
  -7   7   5        3.75        1.78      2.76 o
  -6   7   5        5.17        3.93      2.43 o
  -5   7   5       14.87       10.78      2.93 o
  -4   7   5       14.87       36.02      5.62 o
  -3   7   5      645.90      634.59      9.98 o
  -2   7   5       10.15       10.45      2.97 o
  -1   7   5      141.10      136.52      5.11 o
   0   7   5      440.57      430.73      7.20 o
   1   7   5       64.75       67.87      4.75 o
   2   7   5      300.46      263.76      6.87 o
   3   7   5     1150.70     1173.48     14.71 o
   4   7   5       10.65       20.44      3.94 o
   5   7   5        0.01        2.27      2.66 o
   6   7   5        6.24        7.69      3.23 o
   7   7   5      212.31      224.25      6.97 o
   8   7   5       66.57       71.71      5.06 o
   9   7   5      116.95      108.50      6.11 o
  10   7   5       16.91       18.46      3.94 o
  11   7   5      224.67      226.01     15.25 o
  12   7   5        0.57       -0.54      3.47 o
  13   7   5      148.57      145.32      5.53 o
  14   7   5        6.78        5.70      2.91 o
  15   7   5        0.00        0.56      2.44 o
 -14   8   5       90.03       96.42      7.52 o
 -13   8   5        6.71        3.62      4.79 o
 -12   8   5        0.02        3.06      4.88 o
 -11   8   5       30.97       26.43      6.93 o
 -10   8   5        9.85        6.90      5.81 o
  -9   8   5       16.64       13.57      6.50 o
  -8   8   5        2.16        2.62      3.41 o
  -7   8   5        6.95        9.28      3.79 o
  -6   8   5      156.47      160.43      6.84 o
  -5   8   5       51.06       57.63      4.15 o
  -4   8   5       95.94       98.30      5.18 o
  -3   8   5        0.63        2.84      3.78 o
  -2   8   5       31.86       32.28      4.97 o
  -1   8   5       50.65       38.72      4.19 o
   0   8   5        1.41        4.87      2.78 o
   1   8   5       43.73       43.49      5.17 o
   2   8   5        0.58       -1.83      2.59 o
   3   8   5       19.31       11.21      3.15 o
   4   8   5        9.10        8.45      2.95 o
   5   8   5        3.77        2.86      2.04 o
   6   8   5        4.94        5.38      3.09 o
   7   8   5        1.68        0.83      2.52 o
   8   8   5        0.45        1.47      2.29 o
   9   8   5       88.66       82.15      4.15 o
  10   8   5        3.96        3.35      5.26 o
  11   8   5       22.01       18.54      8.85 o
  -8   9   5       14.97        9.93      5.39 o
  -7   9   5       14.80        8.09      5.05 o
  -6   9   5       11.41        4.12      4.51 o
  -5   9   5       32.51       17.93      5.47 o
  -4   9   5      135.86      153.91     17.57 o
  -3   9   5        0.92       -1.20      2.59 o
  -2   9   5        0.44       -1.15      2.72 o
  -1   9   5        5.92        3.98      2.22 o
   0   9   5       18.14       11.42      4.31 o
   1   9   5        3.47        2.94      3.38 o
   2   9   5        4.31        7.37      6.94 o
   3   9   5        2.18        3.62      6.24 o
   4   9   5        0.09       -0.95      5.71 o
   5   9   5        4.67        5.71      6.80 o
 -26   0   6       74.61       82.28      9.60 o
 -24   0   6      132.52      111.34      6.79 o
 -22   0   6      145.40      168.88      5.00 o
 -20   0   6     1123.21     1141.19     14.88 o
 -18   0   6        0.19        8.68      3.20 o
 -16   0   6     1658.45     1667.53     13.48 o
 -14   0   6       16.96        8.84      2.08 o
 -12   0   6     1019.57      989.63      7.31 o
 -10   0   6     5708.35     6395.92     33.21 o
  -8   0   6     2794.62     2594.43     14.11 o
  -6   0   6    31359.18    30486.55    213.21 o
  -4   0   6    28388.45    26511.45    180.29 o
  -2   0   6    79536.88    85769.16    696.86 o
   0   0   6    86225.32    94418.82    761.17 o
   2   0   6    38698.30    37579.26    266.40 o
   4   0   6     8954.25     8593.26     45.32 o
   6   0   6     1425.00     1574.63      9.41 o
   8   0   6     6453.61     7209.00     42.78 o
  10   0   6      393.31      397.84      4.45 o
  12   0   6     3497.58     3579.04     25.15 o
  14   0   6      902.59      913.93     11.13 o
  16   0   6     2189.41     2134.80     25.01 o
  18   0   6      209.88      192.65      7.95 o
  20   0   6      276.23      296.93      7.50 o
  22   0   6        3.12        1.30      2.39 o
 -27   1   6       23.29        8.62      2.82 o
 -26   1   6        1.00        0.68      1.50 o
 -25   1   6        1.42        0.62      1.64 o
 -24   1   6        2.33        2.82      2.21 o
 -23   1   6      579.91      570.68      7.99 o
 -22   1   6        2.95        1.17      2.19 o
 -21   1   6      558.06      598.49      8.65 o
 -20   1   6       31.53       22.46      3.27 o
 -19   1   6      255.84      258.33      4.90 o
 -18   1   6      392.74      387.13      5.61 o
 -17   1   6      463.02      463.46      5.41 o
 -16   1   6       43.33       42.36      1.97 o
 -15   1   6       35.29       42.54      3.52 o
 -14   1   6     1456.13     1522.15      7.09 o
 -13   1   6     1530.59     1706.42      8.80 o
 -12   1   6     3622.61     3826.57     15.26 o
 -11   1   6     2862.72     2891.28     11.86 o
 -10   1   6     3294.23     3492.78     14.26 o
  -9   1   6      977.23      866.37      4.36 o
  -8   1   6     1193.34     1122.32      5.12 o
  -7   1   6    17584.53    17000.17     76.49 o
  -6   1   6     3564.92     3408.51     14.18 o
  -5   1   6      110.05      106.42      1.68 o
  -4   1   6     2369.35     2347.90      9.28 o
  -3   1   6     1240.47     1132.66      5.43 o
  -2   1   6     1620.97     1475.76      7.25 o
  -1   1   6     1260.32     1157.58      6.15 o
   0   1   6     3156.16     3198.45     18.04 o
   1   1   6      297.45      290.53      2.54 o
   2   1   6     9802.74     9272.23     36.74 o
   3   1   6     2887.18     2883.27     11.20 o
   4   1   6     4219.93     4261.18     16.63 o
   5   1   6     1197.97     1259.73      5.71 o
   6   1   6      666.92      679.15      4.28 o
   7   1   6     5903.33     6421.41     27.51 o
   8   1   6      251.50      293.93      2.60 o
   9   1   6        1.99        2.15      0.99 o
  10   1   6      276.91      320.59      2.80 o
  11   1   6       56.88       70.01      1.87 o
  12   1   6       32.09       29.74      1.90 o
  13   1   6      111.10      101.29      2.97 o
  14   1   6      177.76      157.16      3.41 o
  15   1   6      475.20      478.58      6.15 o
  16   1   6      579.65      580.04      6.77 o
  17   1   6     2349.49     2408.46     18.31 o
  18   1   6       43.76       40.33      3.45 o
  19   1   6      463.06      493.06      6.80 o
  20   1   6       11.93        9.02      2.34 o
  21   1   6        0.00       -2.00      2.00 o
  22   1   6        8.65        2.71      1.71 o
  23   1   6        0.01       -0.66      1.60 o
 -27   2   6        1.81        0.07      1.85 o
 -26   2   6        1.28        1.01      1.70 o
 -25   2   6        0.06       -0.15      1.84 o
 -24   2   6        3.61        5.90      2.43 o
 -23   2   6       21.36       14.34      2.86 o
 -22   2   6        2.25        1.85      2.26 o
 -21   2   6      145.57      138.82      5.38 o
 -20   2   6      218.61      221.86      5.70 o
 -19   2   6       25.94       22.62      3.38 o
 -18   2   6      557.64      536.94      7.77 o
 -17   2   6      957.62      966.12     10.48 o
 -16   2   6      323.24      302.72      5.90 o
 -15   2   6      466.75      480.31      5.24 o
 -14   2   6        2.58        3.25      1.06 o
 -13   2   6     3135.80     3263.72     14.20 o
 -12   2   6      205.98      213.22      2.12 o
 -11   2   6     1646.94     1610.19      6.54 o
 -10   2   6     8136.43     8747.80     35.12 o
  -9   2   6     4210.05     4362.54     16.35 o
  -8   2   6       78.75       70.17      1.27 o
  -7   2   6      273.48      281.38      1.79 o
  -6   2   6      190.73      156.48      1.12 o
  -5   2   6     4166.59     3998.00     15.96 o
  -4   2   6        7.36        4.18      0.52 o
  -3   2   6     1497.63     1407.88     10.08 o
  -2   2   6      105.79      110.15      1.70 o
  -1   2   6    21775.00    21312.06    111.03 o
   0   2   6     1406.74     1374.08      6.03 o
   1   2   6       12.80       15.49      0.75 o
   2   2   6     2914.90     2813.99     10.34 o
   3   2   6      569.95      459.37      2.53 o
   4   2   6        2.85       12.66      1.05 o
   5   2   6      310.86      326.09      2.60 o
   6   2   6       72.75       77.78      1.95 o
   7   2   6       32.36       24.61      1.41 o
   8   2   6       76.95       88.31      1.90 o
   9   2   6      518.72      512.43      3.53 o
  10   2   6      898.16      961.37      6.11 o
  11   2   6      282.83      272.75      3.17 o
  12   2   6       62.36       68.70      2.37 o
  13   2   6      173.49      167.98      3.23 o
  14   2   6      647.87      619.68      6.28 o
  15   2   6      229.02      209.74      4.14 o
  16   2   6        6.67        6.58      2.09 o
  17   2   6      122.68      106.82      3.38 o
  18   2   6      196.54      193.31      3.98 o
  19   2   6       51.66       53.72      2.83 o
  20   2   6        2.85        4.91      2.01 o
  21   2   6        0.90        1.83      1.60 o
  22   2   6      132.54      163.22      5.83 o
  23   2   6       17.02       10.83      3.32 o
 -26   3   6       34.30       22.93      4.05 o
 -25   3   6        8.12        3.03      1.95 o
 -24   3   6        2.26        3.31      2.29 o
 -23   3   6       35.21       34.46      2.92 o
 -22   3   6      121.53      123.54      4.29 o
 -21   3   6        1.03        0.79      1.90 o
 -20   3   6        5.10        1.92      2.22 o
 -19   3   6       55.95       62.88      3.68 o
 -18   3   6      866.17      839.57      9.49 o
 -17   3   6      688.44      722.95      8.50 o
 -16   3   6      701.73      711.10      7.53 o
 -15   3   6       10.20       12.07      1.94 o
 -14   3   6      550.74      605.32      4.81 o
 -13   3   6       33.22       46.85      1.78 o
 -12   3   6       24.34       23.51      1.43 o
 -11   3   6       44.84       66.54      1.65 o
 -10   3   6     1267.20     1264.26      5.71 o
  -9   3   6       32.33       45.41      1.29 o
  -8   3   6        3.84        5.48      0.93 o
  -7   3   6     1213.22     1111.52      4.95 o
  -6   3   6        4.21        9.37      0.79 o
  -5   3   6     3534.51     3601.03     14.83 o
  -4   3   6     7634.13     7920.38     35.54 o
  -3   3   6     1104.50     1102.80      5.11 o
  -2   3   6       20.81       24.23      0.79 o
  -1   3   6        2.12        1.90      0.51 o
   0   3   6      424.85      397.38      3.01 o
   1   3   6      471.39      468.13      2.49 o
   2   3   6     7060.31     7350.58     32.11 o
   3   3   6     4491.73     4669.42     19.29 o
   4   3   6       66.80       84.95      1.27 o
   5   3   6     1967.88     2106.83     10.22 o
   6   3   6      345.62      373.68      3.19 o
   7   3   6        1.52        0.09      0.75 o
   8   3   6      216.93      235.00      2.49 o
   9   3   6       42.31       43.70      1.59 o
  10   3   6      281.14      291.87      2.92 o
  11   3   6       98.22       88.83      3.14 o
  12   3   6        0.15        0.21      1.45 o
  13   3   6       27.51       40.53      2.97 o
  14   3   6       17.31       12.94      2.53 o
  15   3   6       20.46       24.86      3.36 o
  16   3   6       35.18       31.80      3.73 o
  17   3   6      111.76      150.08      4.88 o
  18   3   6      272.82      262.50      5.84 o
  19   3   6       48.42       42.76      3.69 o
  20   3   6        0.55        0.35      2.24 o
  21   3   6        9.44        5.48      2.30 o
  22   3   6        1.32        1.38      3.15 o
 -25   4   6        2.80        0.02      2.64 o
 -24   4   6        4.13        2.94      2.49 o
 -23   4   6        0.09        1.10      2.37 o
 -22   4   6       98.04      104.64      5.46 o
 -21   4   6       31.46       26.57      3.73 o
 -20   4   6      210.96      232.02      7.30 o
 -19   4   6        7.86        8.24      3.39 o
 -18   4   6        1.40        0.88      3.18 o
 -17   4   6        0.47        0.09      2.21 o
 -16   4   6       98.17       95.07      4.86 o
 -15   4   6        4.20        6.86      2.92 o
 -14   4   6      296.09      309.18      6.02 o
 -13   4   6     1502.11     1436.37     13.06 o
 -12   4   6       60.96       66.75      2.83 o
 -11   4   6       27.41       34.33      2.18 o
 -10   4   6      727.59      722.34      5.80 o
  -9   4   6       92.63      114.45      2.38 o
  -8   4   6       63.25       69.18      1.91 o
  -7   4   6      120.32      114.99      2.95 o
  -6   4   6      677.40      701.70      4.59 o
  -5   4   6      701.64      734.49      4.88 o
  -4   4   6        0.41        1.74      1.05 o
  -3   4   6      280.09      282.30      2.77 o
  -2   4   6     2089.34     2083.41     10.94 o
  -1   4   6     2745.59     2540.03     13.87 o
   0   4   6    10931.29    11356.55     62.05 o
   1   4   6     4910.14     5029.09     26.03 o
   2   4   6       68.66       57.39      1.85 o
   3   4   6      617.28      599.23      3.68 o
   4   4   6       36.30       33.16      1.28 o
   5   4   6       87.25      107.19      1.86 o
   6   4   6       11.92       11.23      1.43 o
   7   4   6       93.40       80.14      2.12 o
   8   4   6      355.90      353.96      3.78 o
   9   4   6      169.03      177.89      3.42 o
  10   4   6        8.78        7.29      1.98 o
  11   4   6        8.31        6.61      2.18 o
  12   4   6      415.30      437.94      7.64 o
  13   4   6      259.69      260.55      6.58 o
  14   4   6      336.97      317.13      7.27 o
  15   4   6       21.81       18.47      3.27 o
  16   4   6        1.00       -0.23      2.21 o
  17   4   6       38.55       41.15      3.69 o
  18   4   6        1.43        1.70      2.30 o
  19   4   6       54.25       66.01      3.61 o
  20   4   6        7.50        6.94      2.15 o
  21   4   6       78.49       97.49      6.81 o
 -23   5   6       15.99       15.28      3.87 o
 -22   5   6       15.53        7.44      2.20 o
 -21   5   6       20.09       22.33      3.80 o
 -20   5   6        6.03        7.28      3.25 o
 -19   5   6       57.49       55.22      4.82 o
 -18   5   6       13.97       13.93      2.87 o
 -17   5   6       11.16       10.49      2.85 o
 -16   5   6        0.81       -0.03      2.15 o
 -15   5   6      279.96      301.08      6.41 o
 -14   5   6      352.69      347.76      7.64 o
 -13   5   6       53.92       60.06      4.64 o
 -12   5   6      167.09      160.17      5.13 o
 -11   5   6       31.83       33.69      3.51 o
 -10   5   6        8.20        7.07      2.71 o
  -9   5   6       41.48       52.51      2.80 o
  -8   5   6        8.91       10.06      2.16 o
  -7   5   6       63.84       63.93      2.49 o
  -6   5   6       91.30       85.68      3.51 o
  -5   5   6       89.76      108.96      3.22 o
  -4   5   6       95.17       79.53      2.99 o
  -3   5   6       64.65       57.24      3.31 o
  -2   5   6       28.39       40.63      2.10 o
  -1   5   6        2.61        2.28      1.53 o
   0   5   6       45.63       42.93      3.73 o
   1   5   6      472.91      446.53      5.20 o
   2   5   6     2234.39     2185.98     15.31 o
   3   5   6      130.13      113.77      3.24 o
   4   5   6      485.32      493.24      8.12 o
   5   5   6       19.96       22.56      4.02 o
   6   5   6      215.00      221.88      7.04 o
   7   5   6      112.30      137.57      5.46 o
   8   5   6        8.48        6.72      2.96 o
   9   5   6        1.64        1.33      1.98 o
  10   5   6        0.63        0.49      2.31 o
  11   5   6        1.68        3.25      2.67 o
  12   5   6       85.62       92.45      3.91 o
  13   5   6      143.30      135.44      5.34 o
  14   5   6       84.56       88.85      5.10 o
  15   5   6       94.71       89.54      4.65 o
  16   5   6        3.40        6.34      3.14 o
  17   5   6       19.65       12.54      4.99 o
  18   5   6        1.09        0.27      1.82 o
  19   5   6        3.32        1.44      2.05 o
 -21   6   6        1.20        0.10      2.09 o
 -20   6   6        3.78        2.50      3.28 o
 -19   6   6       56.40       44.32      5.76 o
 -18   6   6       44.76       46.17      2.97 o
 -17   6   6       15.68       13.41      2.93 o
 -16   6   6      759.46      800.10     12.05 o
 -15   6   6       45.93       37.60      3.64 o
 -14   6   6      105.57      107.45      4.91 o
 -13   6   6        2.56        1.50      2.28 o
 -12   6   6        3.23        2.47      2.30 o
 -11   6   6       54.58       71.24      3.54 o
 -10   6   6      351.10      384.13      7.43 o
  -9   6   6      397.14      399.54      8.10 o
  -8   6   6       38.95       41.87      3.37 o
  -7   6   6        1.42        3.65      2.69 o
  -6   6   6       35.32       37.15      3.74 o
  -5   6   6       40.10       39.80      4.37 o
  -4   6   6       81.43      105.12      4.90 o
  -3   6   6       17.45       15.41      3.18 o
  -2   6   6       20.95       26.52      4.98 o
  -1   6   6     2483.95     2415.67     25.60 o
   0   6   6      326.38      299.90      7.42 o
   1   6   6     1023.87     1006.12     15.73 o
   2   6   6     3681.59     3570.00     31.01 o
   3   6   6      157.98      141.03      6.83 o
   4   6   6       40.79       49.99      4.50 o
   5   6   6      532.22      521.30     10.86 o
   6   6   6      221.21      202.69      6.45 o
   7   6   6      118.28      112.99      5.48 o
   8   6   6       11.64       13.49      3.20 o
   9   6   6       15.93       18.20      4.13 o
  10   6   6       25.49       28.22      4.88 o
  11   6   6       60.07       59.89      4.96 o
  12   6   6       54.96       62.97      6.93 o
  13   6   6      168.25      174.62      7.73 o
  14   6   6        0.05        0.10      2.86 o
  15   6   6       14.49        9.18      4.34 o
  16   6   6      100.27      100.87      5.96 o
  17   6   6        9.33        6.31      3.32 o
 -18   7   6      165.39      168.18      9.33 o
 -17   7   6        2.23        0.21      2.10 o
 -16   7   6       55.64       49.89      8.04 o
 -15   7   6      118.49      125.27      8.01 o
 -14   7   6       96.55       79.00      5.41 o
 -13   7   6        0.03        0.79      2.40 o
 -12   7   6        4.63        4.25      2.96 o
 -11   7   6       25.44       23.36      3.60 o
 -10   7   6       52.70       55.47      4.41 o
  -9   7   6       63.55       50.77      3.75 o
  -8   7   6        6.56        6.56      3.40 o
  -7   7   6       94.65       87.90      4.61 o
  -6   7   6        2.03        2.12      2.49 o
  -5   7   6       12.09       11.32      3.44 o
  -4   7   6       10.96        8.14      4.74 o
  -3   7   6       62.14       61.19      4.99 o
  -2   7   6        3.03       -2.14      2.71 o
  -1   7   6       72.97       73.91      4.38 o
   0   7   6       75.17       97.65      7.31 o
   1   7   6      129.54      139.43      4.92 o
   2   7   6       14.18        9.06      3.38 o
   3   7   6      162.05      158.33      6.38 o
   4   7   6       44.26       52.94      4.56 o
   5   7   6      518.16      509.95      9.30 o
   6   7   6        5.56        9.28      2.95 o
   7   7   6      126.32      137.60      5.65 o
   8   7   6        0.56        0.96      2.59 o
   9   7   6       83.74       79.02      4.78 o
  10   7   6        0.71       -2.85      2.85 o
  11   7   6        2.45        2.68      3.12 o
  12   7   6      161.55      183.61      6.48 o
  13   7   6      138.34      133.14      5.73 o
  14   7   6       40.84       20.41      3.86 o
 -14   8   6        6.85        9.53      4.97 o
 -13   8   6        3.15       10.49      5.47 o
 -12   8   6       42.75       21.78     17.73 o
 -11   8   6       27.52       21.10      6.62 o
 -10   8   6        7.40        7.60      3.61 o
  -9   8   6        3.32        1.71      3.36 o
  -8   8   6        7.86        8.19      3.79 o
  -7   8   6       85.82       86.71      7.52 o
  -6   8   6       27.40       26.26      3.65 o
  -5   8   6       65.22       64.30      4.83 o
  -4   8   6       15.61       12.86      4.65 o
  -3   8   6        0.14        4.72      3.81 o
  -2   8   6       61.99       58.59      6.27 o
  -1   8   6        0.00        0.21      1.90 o
   0   8   6       26.47       21.35      2.79 o
   1   8   6       16.81       11.03      2.73 o
   2   8   6      144.13      140.40      4.67 o
   3   8   6       59.15       51.87      5.26 o
   4   8   6        8.02        7.46      2.70 o
   5   8   6        2.65        0.06      1.89 o
   6   8   6       56.12       55.69      4.72 o
   7   8   6       75.67       72.86      4.47 o
   8   8   6       19.95       17.04      3.46 o
   9   8   6       57.65       69.18      4.22 o
  10   8   6       13.98       15.06      5.17 o
  11   8   6        9.55        8.49      7.80 o
  -8   9   6       35.32       29.43      8.93 o
  -7   9   6        4.77        0.72      3.92 o
  -6   9   6       16.86       12.20      5.25 o
  -5   9   6       16.57        5.76      5.92 o
  -4   9   6        0.01        1.75      3.72 o
  -3   9   6        7.06        6.40      3.10 o
  -2   9   6        5.50        3.71      2.68 o
  -1   9   6       20.34       12.46      7.99 o
   0   9   6       53.29       62.73     19.93 o
   1   9   6        0.00        1.06      4.16 o
   2   9   6       17.54        7.83      7.01 o
   3   9   6        9.09       16.20      7.78 o
   4   9   6        6.46        4.71      7.22 o
 -27   0   7       87.56       92.06      6.48 o
 -25   0   7        4.20        4.24      2.89 o
 -23   0   7      285.97      257.99      9.90 o
 -21   0   7       26.64       24.02      3.32 o
 -19   0   7      453.63      430.88      7.23 o
 -17   0   7     1012.08      988.41     11.78 o
 -15   0   7      828.44      860.43      6.87 o
 -13   0   7       12.79       16.64      1.71 o
 -11   0   7        3.67        2.18      1.50 o
  -9   0   7     1585.92     1660.03      9.72 o
  -7   0   7     1413.27     1336.44      8.52 o
  -5   0   7      155.51      136.93      3.12 o
  -3   0   7    54098.12    55118.10    415.39 o
  -1   0   7       34.70       32.73      2.64 o
   1   0   7     8816.02     8028.66     43.80 o
   3   0   7    13054.82    12518.50     69.64 o
   5   0   7    19859.48    20248.03    134.81 o
   7   0   7      594.44      555.57      8.78 o
   9   0   7     1561.94     1797.66     11.47 o
  11   0   7      591.89      621.33      6.04 o
  13   0   7      156.27      163.72      5.18 o
  15   0   7     1271.66     1267.97     17.25 o
  17   0   7      158.02      162.11      6.70 o
  19   0   7      163.52      135.34      5.91 o
  21   0   7        0.02        1.23      2.48 o
  23   0   7       54.77       70.10      4.94 o
 -27   1   7        3.83        1.37      2.01 o
 -26   1   7        6.94        3.16      1.75 o
 -25   1   7        5.84        5.24      2.04 o
 -24   1   7       14.28       14.63      2.76 o
 -23   1   7       72.61       71.50      3.78 o
 -22   1   7      202.12      176.66      4.86 o
 -21   1   7      562.79      502.57      7.62 o
 -20   1   7      130.81      151.45     10.29 o
 -19   1   7      295.80      282.89      5.69 o
 -18   1   7       47.86       48.54      3.48 o
 -17   1   7      198.72      196.11      6.22 o
 -16   1   7      421.49      422.60      4.23 o
 -15   1   7      369.47      388.04      3.06 o
 -14   1   7      169.90      190.44      2.09 o
 -13   1   7     1546.87     1774.43      7.66 o
 -12   1   7      133.06      150.13      2.74 o
 -11   1   7      772.23      869.78      5.22 o
 -10   1   7     2701.19     2684.63     11.26 o
  -9   1   7      434.55      467.63      3.32 o
  -8   1   7      997.10     1065.40      5.24 o
  -7   1   7      200.71      189.24      2.52 o
  -6   1   7      188.30      179.42      2.05 o
  -5   1   7      174.77      188.13      2.01 o
  -4   1   7      286.48      220.93      1.92 o
  -3   1   7     2699.40     2469.73     10.02 o
  -2   1   7     3871.18     3656.30     14.48 o
  -1   1   7     3564.60     3406.48     15.75 o
   0   1   7      102.78       97.18      1.54 o
   1   1   7       91.48       56.41      1.55 o
   2   1   7     5549.65     5740.15     21.60 o
   3   1   7       68.52       78.55      1.72 o
   4   1   7     8730.73     8858.45     36.35 o
   5   1   7       10.97        8.42      0.88 o
   6   1   7      914.99      987.80      5.53 o
   7   1   7      542.91      556.91      3.69 o
   8   1   7     2153.43     2133.04      9.26 o
   9   1   7     1061.51     1081.66      5.64 o
  10   1   7       10.94        5.51      1.34 o
  11   1   7      230.00      225.43      3.08 o
  12   1   7       13.38       11.58      1.98 o
  13   1   7      309.41      313.02      4.79 o
  14   1   7       67.05       76.67      2.89 o
  15   1   7       20.82       24.94      2.53 o
  16   1   7      351.49      376.00      5.28 o
  17   1   7        5.94        6.68      2.30 o
  18   1   7      530.72      581.61      7.20 o
  19   1   7       21.30       22.45      2.87 o
  20   1   7      102.31       99.46      3.47 o
  21   1   7       11.12        7.31      1.96 o
  22   1   7        2.59        2.95      1.69 o
  23   1   7        6.40        6.16      2.49 o
 -27   2   7        2.25       -0.48      2.11 o
 -26   2   7        5.25        2.61      1.80 o
 -25   2   7       40.76       26.77      3.78 o
 -24   2   7       68.47       65.51      3.55 o
 -23   2   7        9.41       13.00      2.74 o
 -22   2   7        2.32        3.34      2.45 o
 -21   2   7      795.29      809.07     10.00 o
 -20   2   7      340.91      347.83      6.56 o
 -19   2   7      222.91      257.88      6.09 o
 -18   2   7        1.89        3.35      2.59 o
 -17   2   7      266.75      279.73      8.80 o
 -16   2   7       42.14       53.37      3.57 o
 -15   2   7      785.24      821.62      6.97 o
 -14   2   7      618.70      621.44      4.79 o
 -13   2   7      141.29      139.87      2.63 o
 -12   2   7     8305.08     9089.07     40.86 o
 -11   2   7       41.50       55.97      1.37 o
 -10   2   7      233.01      208.09      1.85 o
  -9   2   7      740.16      721.24      3.75 o
  -8   2   7      728.89      677.72      3.53 o
  -7   2   7      127.73      144.45      1.06 o
  -6   2   7      128.73      130.35      1.16 o
  -5   2   7     8091.89     7894.54     32.13 o
  -4   2   7      464.41      419.81      2.77 o
  -3   2   7       57.69       57.61      2.23 o
  -2   2   7       23.32       26.89      1.14 o
  -1   2   7     2139.89     2229.19     10.32 o
   0   2   7     5525.25     5191.74     20.08 o
   1   2   7       17.33       15.48      1.02 o
   2   2   7      262.93      269.16      2.57 o
   3   2   7     1866.79     1882.48      7.39 o
   4   2   7      532.50      551.22      2.97 o
   5   2   7     3075.75     3101.76     12.54 o
   6   2   7      276.58      276.19      2.69 o
   7   2   7       28.88       40.75      1.70 o
   8   2   7       40.50       30.54      1.42 o
   9   2   7     1704.73     1764.44      8.77 o
  10   2   7       81.55       99.81      2.45 o
  11   2   7       33.05       31.74      1.94 o
  12   2   7      122.46      132.15      3.03 o
  13   2   7        0.03        1.24      1.44 o
  14   2   7      333.06      328.81      5.38 o
  15   2   7      381.74      380.28      5.53 o
  16   2   7        8.32       14.71      2.50 o
  17   2   7       11.24       17.23      2.49 o
  18   2   7      168.12      181.48      4.10 o
  19   2   7      433.13      425.06      6.81 o
  20   2   7       36.09       22.16      5.39 o
  21   2   7        0.96       -0.79      1.83 o
  22   2   7       14.03        9.31      2.62 o
 -26   3   7        2.37       -0.75      1.74 o
 -25   3   7        9.04        6.01      2.26 o
 -24   3   7       83.48       97.00      3.46 o
 -23   3   7        6.21        3.61      1.93 o
 -22   3   7       64.99       66.88      3.71 o
 -21   3   7        2.72        3.34      2.09 o
 -20   3   7      744.70      757.16      9.13 o
 -19   3   7      506.40      494.24      7.15 o
 -18   3   7      245.28      232.24      5.07 o
 -17   3   7      656.30      661.00      8.24 o
 -16   3   7        0.00        1.20      1.73 o
 -15   3   7      396.46      369.43      5.13 o
 -14   3   7       14.80       14.84      1.36 o
 -13   3   7       51.55       57.85      1.81 o
 -12   3   7     3410.86     3643.91     16.69 o
 -11   3   7      502.58      546.41      3.65 o
 -10   3   7      774.04      758.96      4.14 o
  -9   3   7      333.45      303.97      2.36 o
  -8   3   7     1091.93     1143.15      5.71 o
  -7   3   7       21.42       17.50      0.79 o
  -6   3   7       45.96       41.64      0.94 o
  -5   3   7        8.13       18.42      1.31 o
  -4   3   7      455.87      436.94      2.39 o
  -3   3   7     3259.83     3306.78     16.14 o
  -2   3   7      972.34      957.51      5.43 o
  -1   3   7       51.81       48.76      1.04 o
   0   3   7     6796.54     7001.51     28.82 o
   1   3   7     6000.45     6605.90     29.53 o
   2   3   7      455.38      444.40      3.19 o
   3   3   7       88.29       98.51      1.67 o
   4   3   7      345.36      371.82      2.80 o
   5   3   7     1215.68     1259.47      6.77 o
   6   3   7     2097.45     2210.92     11.13 o
   7   3   7      237.40      276.38      3.03 o
   8   3   7      285.61      279.85      3.42 o
   9   3   7      489.84      505.05      4.05 o
  10   3   7        9.15        8.20      1.66 o
  11   3   7     1392.43     1406.76     12.15 o
  12   3   7      108.60      132.93      3.26 o
  13   3   7      558.49      559.42      7.21 o
  14   3   7        3.75        4.89      3.12 o
  15   3   7        1.15        0.05      1.77 o
  16   3   7       11.16       10.19      2.39 o
  17   3   7      413.30      404.49      6.85 o
  18   3   7       14.27       10.97      2.75 o
  19   3   7       53.35       57.17      3.50 o
  20   3   7       72.10       79.06      3.70 o
  21   3   7       24.68       17.27      4.15 o
 -25   4   7        5.24        6.07      2.88 o
 -24   4   7       10.80        5.39      2.43 o
 -23   4   7       15.25        8.48      3.19 o
 -22   4   7        2.53        4.13      2.74 o
 -21   4   7       29.09       33.06      4.01 o
 -20   4   7       49.05       48.79      4.30 o
 -19   4   7       30.92       30.89      4.04 o
 -18   4   7      133.39      132.60      6.08 o
 -17   4   7      246.35      262.42      6.02 o
 -16   4   7       60.53       53.04      3.58 o
 -15   4   7      392.74      391.40      6.59 o
 -14   4   7      378.36      383.71      6.09 o
 -13   4   7       53.55       45.85      3.23 o
 -12   4   7      592.37      625.94      8.29 o
 -11   4   7        1.90        3.36      2.73 o
 -10   4   7        5.39        7.23      2.03 o
  -9   4   7      119.77      126.79      3.04 o
  -8   4   7      114.62      126.14      3.12 o
  -7   4   7     1044.40     1051.17      7.84 o
  -6   4   7       13.97       12.79      1.40 o
  -5   4   7     1734.08     1740.28      8.93 o
  -4   4   7     4664.53     4793.14     23.74 o
  -3   4   7     1709.32     1660.56      9.75 o
  -2   4   7       22.32       20.55      2.15 o
  -1   4   7     1181.07     1147.36      7.40 o
   0   4   7     2772.60     2758.38     14.31 o
   1   4   7     1322.21     1378.78      7.44 o
   2   4   7      327.89      324.58      2.90 o
   3   4   7      133.05      109.92      1.78 o
   4   4   7      561.89      518.22      3.80 o
   5   4   7      602.12      603.78      4.28 o
   6   4   7      400.63      393.44      3.95 o
   7   4   7      107.33       94.20      2.66 o
   8   4   7       18.95       17.19      2.16 o
   9   4   7      260.25      264.88      4.29 o
  10   4   7        8.35        8.27      1.95 o
  11   4   7        1.24        3.93      2.43 o
  12   4   7      342.98      350.16      7.29 o
  13   4   7      110.57      117.61      4.71 o
  14   4   7       16.23       12.60      3.69 o
  15   4   7       12.13       12.04      3.58 o
  16   4   7       30.19       28.68      3.55 o
  17   4   7       83.70       96.09      4.47 o
  18   4   7       24.34       20.79      3.06 o
  19   4   7       21.55       13.85      2.77 o
  20   4   7      113.37      106.54      4.24 o
 -23   5   7        1.00        1.61      3.07 o
 -22   5   7       55.72       62.33      8.05 o
 -21   5   7       24.15       28.08      4.06 o
 -20   5   7        7.34        6.72      4.61 o
 -19   5   7       80.28       92.47      5.54 o
 -18   5   7        6.42        8.56      3.02 o
 -17   5   7       11.30       11.51      3.00 o
 -16   5   7        5.59        8.05      2.90 o
 -15   5   7      124.63      140.42      5.57 o
 -14   5   7       16.23       14.79      3.70 o
 -13   5   7        0.82        4.05      2.76 o
 -12   5   7       57.87       61.83      4.11 o
 -11   5   7        6.06        1.74      2.39 o
 -10   5   7       47.42       50.23      3.48 o
  -9   5   7       90.87       88.75      3.38 o
  -8   5   7       15.42       18.33      2.41 o
  -7   5   7        0.18        0.57      1.50 o
  -6   5   7      623.76      627.16      8.79 o
  -5   5   7      336.27      308.21      6.01 o
  -4   5   7      455.86      439.75      6.88 o
  -3   5   7     1780.42     1748.59     15.38 o
  -2   5   7     2644.46     2599.09     19.24 o
  -1   5   7      210.16      212.61      3.80 o
   0   5   7      361.25      315.86      4.61 o
   1   5   7      162.35      175.18      3.49 o
   2   5   7     1248.88     1187.03      9.09 o
   3   5   7      778.90      813.93      8.32 o
   4   5   7      472.55      467.74      6.85 o
   5   5   7       87.76       78.06      5.34 o
   6   5   7       70.12       77.40      4.74 o
   7   5   7        1.35        3.47      2.88 o
   8   5   7       32.79       41.45      4.17 o
   9   5   7       64.39       65.35      3.57 o
  10   5   7      123.99      129.42      4.87 o
  11   5   7       95.07       91.55      3.81 o
  12   5   7      300.27      311.78      7.80 o
  13   5   7        5.26        6.72      3.01 o
  14   5   7       27.32       26.97      3.69 o
  15   5   7       43.23       45.60      4.71 o
  16   5   7       22.34       14.56      3.79 o
  17   5   7       21.68        6.27      2.96 o
  18   5   7        3.89        2.58      2.63 o
  19   5   7       13.31        4.66      4.07 o
 -21   6   7       38.01       30.54      5.06 o
 -20   6   7        1.50        1.66      2.86 o
 -19   6   7       66.79       65.25      5.82 o
 -18   6   7       43.89       45.69      3.22 o
 -17   6   7     1074.37     1147.93     14.25 o
 -16   6   7        3.37        3.43      2.58 o
 -15   6   7        7.73        7.39      2.96 o
 -14   6   7       30.30       28.98      3.37 o
 -13   6   7        2.43        3.30      2.51 o
 -12   6   7        4.50        7.38      2.54 o
 -11   6   7      249.06      248.92      5.88 o
 -10   6   7      113.72      131.76      4.78 o
  -9   6   7        6.76        2.90      3.10 o
  -8   6   7      397.08      402.07      7.38 o
  -7   6   7      147.26      163.08      5.16 o
  -6   6   7        9.09        1.13      2.95 o
  -5   6   7     2387.15     2363.70     25.45 o
  -4   6   7      500.83      497.75     12.66 o
  -3   6   7     1958.73     1968.47     20.86 o
  -2   6   7       42.28       43.68      5.10 o
  -1   6   7      742.81      747.55     12.55 o
   0   6   7      677.83      655.76     10.86 o
   1   6   7       97.50       97.77      5.26 o
   2   6   7     2674.43     2643.51     26.30 o
   3   6   7      593.26      570.25     10.42 o
   4   6   7      127.84      127.11      5.99 o
   5   6   7      327.76      311.43      7.54 o
   6   6   7        8.36       12.08      3.31 o
   7   6   7      310.64      308.88      6.98 o
   8   6   7        0.15       -0.93      2.55 o
   9   6   7      103.24      107.91      6.28 o
  10   6   7       55.50       62.04      5.10 o
  11   6   7      345.43      364.65      8.36 o
  12   6   7      155.01      152.44      6.69 o
  13   6   7        0.24       -1.97      4.05 o
  14   6   7        0.13        1.81      3.74 o
  15   6   7        0.02        2.33      3.61 o
  16   6   7       59.15       56.45     14.26 o
  17   6   7       33.79       19.53      4.15 o
 -18   7   7       17.43       11.43      2.59 o
 -17   7   7       12.84        6.11      1.90 o
 -16   7   7       53.94       33.03      3.27 o
 -15   7   7        1.74        1.00      2.17 o
 -14   7   7       89.93      103.04      6.04 o
 -13   7   7       60.51       64.53      8.31 o
 -12   7   7      133.76      119.38      5.85 o
 -11   7   7       38.54       40.79      4.19 o
 -10   7   7       51.26       67.44      4.26 o
  -9   7   7       41.03       41.15      3.87 o
  -8   7   7       15.26       18.50      3.45 o
  -7   7   7       28.34       31.87      3.64 o
  -6   7   7       29.37       27.07      3.63 o
  -5   7   7        0.06       -0.21      2.19 o
  -4   7   7       59.81       74.45     10.84 o
  -3   7   7      241.31      204.28      7.10 o
  -2   7   7        0.55        4.27      2.70 o
  -1   7   7        8.77        6.62      3.18 o
   0   7   7      561.58      540.03      8.88 o
   1   7   7        8.81        7.18      3.71 o
   2   7   7       13.66       16.38      4.03 o
   3   7   7       84.27       70.62      5.82 o
   4   7   7      729.35      773.01     12.57 o
   5   7   7        2.23        5.79      2.86 o
   6   7   7       25.17       29.92      3.73 o
   7   7   7       36.13       41.66      4.54 o
   8   7   7       32.04       22.94      3.90 o
   9   7   7       43.41       44.29      4.33 o
  10   7   7       39.86       51.64      4.78 o
  11   7   7       43.53       32.52      3.80 o
  12   7   7       42.77       40.23      6.02 o
  13   7   7        2.90        2.73      2.90 o
  14   7   7       48.99       22.29      5.14 o
 -14   8   7        3.90        5.09      5.62 o
 -13   8   7        6.79        2.96      4.69 o
 -12   8   7        1.52       -0.34      6.01 o
 -11   8   7        4.97        4.96      3.49 o
 -10   8   7       43.55       34.63      4.86 o
  -9   8   7       10.68       12.27      4.13 o
  -8   8   7       14.39       13.75      4.27 o
  -7   8   7       47.54       51.80      4.00 o
  -6   8   7       34.58       25.45      3.24 o
  -5   8   7       94.08       99.43      4.90 o
  -4   8   7       91.50       85.98      4.70 o
  -3   8   7       36.83       30.44      4.24 o
  -2   8   7       22.65       26.06      3.61 o
  -1   8   7       23.48       15.32      3.56 o
   0   8   7      193.99      168.40      5.73 o
   1   8   7       29.54       18.95      3.63 o
   2   8   7       24.71       26.20      3.72 o
   3   8   7       44.67       40.11      3.64 o
   4   8   7      168.30      140.50      4.86 o
   5   8   7      144.61      153.59      8.66 o
   6   8   7      186.79      204.67      6.79 o
   7   8   7       60.34       78.71      4.76 o
   8   8   7       23.91       20.64      3.57 o
   9   8   7       73.68       82.04      4.22 o
  10   8   7        1.75       -0.36      3.65 o
  -7   9   7       12.78       14.01      5.47 o
  -6   9   7       46.48       67.34      6.88 o
  -5   9   7       35.56       21.06      5.37 o
  -4   9   7       28.31       16.30      5.31 o
  -3   9   7       11.12        6.68      2.84 o
  -2   9   7        9.97        6.18      4.55 o
  -1   9   7       47.95       51.89     15.23 o
   0   9   7       81.38      102.46      7.34 o
   1   9   7        9.83        4.53      3.98 o
   2   9   7        6.04        8.48     14.26 o
   3   9   7        4.99        6.02     13.85 o
 -26   0   8       45.62       28.68     11.73 o
 -24   0   8       14.98       12.62      3.56 o
 -22   0   8       94.16       64.56      4.68 o
 -20   0   8      296.95      272.54      6.26 o
 -18   0   8       22.04       12.26      3.09 o
 -16   0   8      279.02      308.46      4.26 o
 -14   0   8     2030.42     1941.42     11.59 o
 -12   0   8      665.39      691.78      6.00 o
 -10   0   8    21656.11    23099.95    158.29 o
  -8   0   8     3021.09     2852.54     15.51 o
  -6   0   8     1998.11     1514.59      8.69 o
  -4   0   8    10580.99     9551.45     69.48 o
  -2   0   8     2951.98     2653.81     18.96 o
   0   0   8     5134.66     5155.32     28.84 o
   2   0   8      307.64      326.93      3.98 o
   4   0   8     3330.43     3521.81     19.06 o
   6   0   8     2383.79     2612.77     15.57 o
   8   0   8       85.98       78.94      2.63 o
  10   0   8     1199.99     1185.97      8.72 o
  12   0   8      446.48      433.56      5.77 o
  14   0   8       96.79       92.35      4.94 o
  16   0   8      103.13       96.60      4.67 o
  18   0   8      293.84      270.59      8.30 o
  20   0   8      128.42      134.31      5.27 o
  22   0   8        5.45        1.79      2.19 o
 -27   1   8        0.92        0.03      1.46 o
 -26   1   8       29.14       12.26      3.15 o
 -25   1   8        0.54        2.64      1.90 o
 -24   1   8        1.91        2.82      2.15 o
 -23   1   8       14.16        8.42      2.51 o
 -22   1   8      101.39       85.05      4.91 o
 -21   1   8      240.64      273.85      7.55 o
 -20   1   8      508.50      526.01      7.57 o
 -19   1   8        5.76        4.69      2.20 o
 -18   1   8      426.53      420.30      8.17 o
 -17   1   8        4.46        1.81      1.43 o
 -16   1   8      851.87      907.61      6.57 o
 -15   1   8      295.82      241.79      2.39 o
 -14   1   8       12.90       21.56      1.18 o
 -13   1   8      178.14      159.33      1.99 o
 -12   1   8        1.28        2.38      0.83 o
 -11   1   8      802.46      842.96      4.38 o
 -10   1   8     1371.17     1371.64      6.17 o
  -9   1   8     2773.90     3036.74     12.39 o
  -8   1   8      932.62      941.59      4.81 o
  -7   1   8     4323.75     4231.30     17.87 o
  -6   1   8      839.98      783.29      4.10 o
  -5   1   8     1065.80     1083.65      4.75 o
  -4   1   8     1257.26     1198.16      5.01 o
  -3   1   8      306.72      281.97      2.64 o
  -2   1   8     1605.99     1658.60      7.33 o
  -1   1   8      600.01      581.40      3.51 o
   0   1   8     3915.84     3770.23     15.58 o
   1   1   8    11726.46    11379.86     46.08 o
   2   1   8      343.67      321.37      2.46 o
   3   1   8       20.02       36.57      1.36 o
   4   1   8       23.68       23.19      1.20 o
   5   1   8     4836.34     5057.35     19.98 o
   6   1   8     4957.98     5314.47     23.57 o
   7   1   8     2111.40     2312.93     11.01 o
   8   1   8       29.92       44.30      1.64 o
   9   1   8       39.10       37.22      1.69 o
  10   1   8      251.51      259.92      3.22 o
  11   1   8        5.43       10.41      1.93 o
  12   1   8       46.74       50.29      2.55 o
  13   1   8        1.76       -0.21      1.37 o
  14   1   8       39.73       48.82      2.62 o
  15   1   8       39.43       33.05      2.46 o
  16   1   8      495.47      479.49      6.04 o
  17   1   8      405.82      370.16      5.80 o
  18   1   8       94.28       92.21      3.61 o
  19   1   8      121.73      114.66      3.63 o
  20   1   8        6.94        8.77      2.05 o
  21   1   8        5.76        1.77      1.59 o
  22   1   8        2.85        0.40      1.43 o
 -27   2   8        3.43        0.94      1.88 o
 -26   2   8       22.54       12.42      3.37 o
 -25   2   8       80.21       74.76      3.26 o
 -24   2   8       42.87       31.63      3.00 o
 -23   2   8        1.69        2.67      2.19 o
 -22   2   8      105.95      108.54      4.31 o
 -21   2   8      197.86      183.48      5.03 o
 -20   2   8       75.85       53.50      3.82 o
 -19   2   8     1038.91     1093.26     11.97 o
 -18   2   8       21.03       22.53      2.98 o
 -17   2   8       24.58       26.09      3.17 o
 -16   2   8      101.16       98.32      3.43 o
 -15   2   8       24.07       23.62      1.84 o
 -14   2   8      105.65       79.24      2.14 o
 -13   2   8       19.22       19.23      1.24 o
 -12   2   8        4.13        6.33      1.15 o
 -11   2   8     2520.97     2637.60     11.01 o
 -10   2   8       47.59       41.20      1.77 o
  -9   2   8      677.08      704.18      4.59 o
  -8   2   8      104.29       95.08      1.35 o
  -7   2   8      294.28      301.04      1.85 o
  -6   2   8     1369.70     1446.31      5.83 o
  -5   2   8      271.79      274.80      2.41 o
  -4   2   8      100.51      105.77      1.31 o
  -3   2   8       11.19       11.70      1.03 o
  -2   2   8     1444.63     1385.86      6.60 o
  -1   2   8     3544.91     3589.98     14.89 o
   0   2   8     2716.01     2842.82     12.64 o
   1   2   8      337.27      344.14      2.41 o
   2   2   8      647.93      700.32      3.47 o
   3   2   8      594.27      667.93      3.33 o
   4   2   8     2810.38     2940.15     11.28 o
   5   2   8        0.29        1.73      0.66 o
   6   2   8       23.18       37.49      1.44 o
   7   2   8      426.74      434.07      3.20 o
   8   2   8     1258.65     1316.60      6.62 o
   9   2   8      256.91      271.14      3.78 o
  10   2   8        8.22        4.93      1.71 o
  11   2   8        1.03        4.61      1.90 o
  12   2   8        3.60        1.67      1.61 o
  13   2   8      183.29      191.64      3.87 o
  14   2   8      447.95      410.78      5.79 o
  15   2   8      108.95      125.16      3.71 o
  16   2   8     1645.18     1738.79     14.37 o
  17   2   8       78.21       88.59      3.58 o
  18   2   8       48.51       48.70      2.75 o
  19   2   8       25.28       25.73      2.58 o
  20   2   8        0.26       -0.24      1.29 o
  21   2   8       70.04       70.61      3.59 o
  22   2   8        3.12        2.41      3.36 o
 -26   3   8       52.19       52.65      9.14 o
 -25   3   8        1.16        0.06      1.40 o
 -24   3   8       77.51       66.76      3.04 o
 -23   3   8        2.68        3.67      1.87 o
 -22   3   8      104.24      107.35      3.60 o
 -21   3   8      141.73      150.91      4.08 o
 -20   3   8      363.38      340.86      6.11 o
 -19   3   8      264.00      264.06      5.19 o
 -18   3   8      112.03      109.86      3.98 o
 -17   3   8      563.03      540.76      6.60 o
 -16   3   8       74.23       72.15      2.98 o
 -15   3   8      854.15      822.84      7.86 o
 -14   3   8      305.84      281.68      3.21 o
 -13   3   8      229.97      248.41      2.91 o
 -12   3   8     1711.35     1780.71      9.28 o
 -11   3   8       27.18       20.24      1.17 o
 -10   3   8     2024.66     2152.03      9.59 o
  -9   3   8      117.53      139.85      1.65 o
  -8   3   8     1099.00     1214.36      5.95 o
  -7   3   8     1066.97     1042.11      5.41 o
  -6   3   8     2253.95     2296.50     10.11 o
  -5   3   8     2274.11     2194.55     10.69 o
  -4   3   8      655.54      710.97      5.02 o
  -3   3   8     7250.22     8013.22     45.05 o
  -2   3   8      511.15      494.39      3.11 o
  -1   3   8     2912.61     3012.75     13.21 o
   0   3   8      191.82      194.69      1.71 o
   1   3   8     1722.31     1807.97      8.92 o
   2   3   8       68.94       70.30      1.56 o
   3   3   8      262.64      223.42      2.33 o
   4   3   8      839.64      841.60      5.30 o
   5   3   8      147.86      146.37      2.57 o
   6   3   8     1244.66     1348.25      8.23 o
   7   3   8      327.46      398.97      3.83 o
   8   3   8      380.51      433.91      4.18 o
   9   3   8      278.02      229.03      3.58 o
  10   3   8      457.36      463.05      6.25 o
  11   3   8      148.75      151.82      4.23 o
  12   3   8       26.30       29.56      2.85 o
  13   3   8      382.01      371.89      6.54 o
  14   3   8      101.83      117.63      4.56 o
  15   3   8       50.63       66.67      4.04 o
  16   3   8      252.56      251.47      6.02 o
  17   3   8        4.69        5.97      2.66 o
  18   3   8       14.61       11.70      3.53 o
  19   3   8      214.48      221.07      5.26 o
  20   3   8       11.26        8.40      2.12 o
  21   3   8       51.20       52.49      6.47 o
 -25   4   8        4.22        2.38      3.18 o
 -24   4   8       31.15       27.66      3.40 o
 -23   4   8        0.07        0.23      2.24 o
 -22   4   8       15.28        9.56      2.98 o
 -21   4   8        4.17        6.90      3.06 o
 -20   4   8       11.71       20.54      3.55 o
 -19   4   8      449.22      456.10      8.74 o
 -18   4   8      324.09      321.95      7.99 o
 -17   4   8        0.21        0.95      2.57 o
 -16   4   8      760.92      739.23     11.75 o
 -15   4   8      367.22      364.95      6.87 o
 -14   4   8      316.10      335.02      6.66 o
 -13   4   8        1.44        0.57      2.05 o
 -12   4   8      319.55      309.56      6.48 o
 -11   4   8        9.91       10.12      2.90 o
 -10   4   8        1.65        2.98      1.71 o
  -9   4   8      202.54      212.39      4.13 o
  -8   4   8      237.50      215.72      3.16 o
  -7   4   8     3468.76     3694.60     19.77 o
  -6   4   8      414.94      423.48      3.48 o
  -5   4   8      239.37      203.69      2.21 o
  -4   4   8       46.28       47.21      1.49 o
  -3   4   8      670.41      628.13      4.92 o
  -2   4   8       40.53       37.75      2.02 o
  -1   4   8     6584.74     6681.80     35.64 o
   0   4   8       99.05      113.81      2.21 o
   1   4   8      311.82      292.85      3.03 o
   2   4   8      276.06      264.25      3.13 o
   3   4   8        1.06        0.39      0.91 o
   4   4   8       41.38       34.62      1.74 o
   5   4   8      305.80      300.84      4.07 o
   6   4   8      463.17      430.75      4.15 o
   7   4   8       78.15       68.01      2.93 o
   8   4   8      313.78      296.99      4.64 o
   9   4   8       70.22       72.90      2.87 o
  10   4   8      834.18      826.86      7.68 o
  11   4   8        5.17        5.34      2.04 o
  12   4   8       65.81       65.57      4.34 o
  13   4   8       93.57       94.20      4.42 o
  14   4   8      118.42      120.51      5.19 o
  15   4   8       41.23       43.83      3.96 o
  16   4   8       50.96       65.83      4.18 o
  17   4   8       47.49       41.87      3.52 o
  18   4   8       15.78       14.00      3.02 o
  19   4   8        2.34        0.20      1.70 o
  20   4   8       30.52       35.98      6.14 o
 -23   5   8       33.78       23.68      4.43 o
 -22   5   8        5.79        2.96      3.08 o
 -21   5   8        0.27       -0.26      2.52 o
 -20   5   8        2.75        3.86      3.27 o
 -19   5   8       19.25       17.03      3.21 o
 -18   5   8      181.80      190.88      8.68 o
 -17   5   8       32.34       34.17      3.47 o
 -16   5   8      416.82      441.99      7.54 o
 -15   5   8      366.47      409.47      9.01 o
 -14   5   8      142.18      155.40      5.31 o
 -13   5   8      233.48      244.15      6.09 o
 -12   5   8      103.91       93.29      4.65 o
 -11   5   8       61.91       65.94      4.44 o
 -10   5   8        0.00        0.76      1.81 o
  -9   5   8      127.01      140.12      4.19 o
  -8   5   8       95.75       95.40      3.37 o
  -7   5   8      500.13      497.01      7.69 o
  -6   5   8      125.37      135.65      4.73 o
  -5   5   8      100.19       94.00      4.56 o
  -4   5   8      819.55      853.99      9.78 o
  -3   5   8      700.45      708.31      8.47 o
  -2   5   8        6.21        7.24      1.77 o
  -1   5   8       73.78       72.09      2.66 o
   0   5   8      501.68      499.24      5.83 o
   1   5   8        6.59        7.31      1.91 o
   2   5   8     1990.19     1954.73     17.33 o
   3   5   8      423.51      421.22      7.67 o
   4   5   8       95.02       91.65      4.02 o
   5   5   8        7.70        8.75      3.41 o
   6   5   8       57.68       63.53      4.94 o
   7   5   8      554.50      577.17      9.45 o
   8   5   8       53.72       61.01      5.27 o
   9   5   8       11.93       17.27      3.71 o
  10   5   8       43.56       48.76      3.38 o
  11   5   8        9.22       12.47      2.96 o
  12   5   8       58.12       65.75      4.51 o
  13   5   8       61.08       73.50      4.40 o
  14   5   8       85.82       85.27      4.57 o
  15   5   8       57.43       66.81      4.11 o
  16   5   8        0.01        0.71      2.12 o
  17   5   8        2.08        1.71      2.35 o
  18   5   8        4.19        0.80      2.21 o
 -21   6   8       81.56       94.11      5.78 o
 -20   6   8       13.94       10.54      2.64 o
 -19   6   8        7.77        9.98      2.63 o
 -18   6   8      160.05      155.66      4.68 o
 -17   6   8       85.26       85.88      4.11 o
 -16   6   8       16.91       14.75      3.00 o
 -15   6   8      241.81      287.78      7.20 o
 -14   6   8       60.39       57.87      4.26 o
 -13   6   8      132.07      142.07      4.78 o
 -12   6   8        5.02        3.41      2.47 o
 -11   6   8        1.50        2.25      2.49 o
 -10   6   8        2.50        3.23      2.70 o
  -9   6   8     1224.52     1165.37     13.32 o
  -8   6   8       11.25       11.93      3.14 o
  -7   6   8      425.67      421.54      9.50 o
  -6   6   8      163.99      155.81      5.42 o
  -5   6   8        0.14       -0.82      3.64 o
  -4   6   8       57.49       64.95      8.00 o
  -3   6   8     1206.79     1164.70     16.12 o
  -2   6   8     1132.84     1102.94     13.47 o
  -1   6   8     2083.90     1976.52     24.49 o
   0   6   8     1416.78     1401.15     22.27 o
   1   6   8      294.74      269.61      7.09 o
   2   6   8      636.30      650.48     10.24 o
   3   6   8     2299.32     2356.05     24.09 o
   4   6   8      325.93      334.41      7.96 o
   5   6   8      124.25      123.11      6.16 o
   6   6   8       18.09       17.20      3.80 o
   7   6   8      290.60      300.31      6.99 o
   8   6   8      135.61      136.50      5.30 o
   9   6   8      251.12      271.18      8.49 o
  10   6   8      112.12      123.29      6.93 o
  11   6   8       24.08       29.23      4.76 o
  12   6   8      205.21      218.01      6.82 o
  13   6   8       48.91       59.54      6.69 o
  14   6   8       32.08       11.95      5.69 o
  15   6   8       15.81        8.01      4.50 o
  16   6   8        2.75        0.85      3.63 o
 -18   7   8       34.50       28.93      4.89 o
 -17   7   8       70.69       57.43     13.17 o
 -16   7   8        0.07       -1.80      2.19 o
 -15   7   8      212.77      214.93     20.20 o
 -14   7   8       18.54       14.43      3.86 o
 -13   7   8       71.97       73.60      4.81 o
 -12   7   8        0.00        1.68      2.86 o
 -11   7   8        1.36       -0.56      2.61 o
 -10   7   8       47.74       40.70      3.99 o
  -9   7   8       96.07       80.17     10.22 o
  -8   7   8       10.39        9.00      2.81 o
  -7   7   8        0.38       -2.88      2.88 o
  -6   7   8      145.19      153.51      6.35 o
  -5   7   8      184.12      191.32      6.73 o
  -4   7   8       67.10       71.87      5.56 o
  -3   7   8       66.89       73.77      5.53 o
  -2   7   8       75.36       72.86      5.59 o
  -1   7   8      479.17      438.89      8.09 o
   0   7   8      227.32      224.85      6.43 o
   1   7   8       19.68       24.17      4.71 o
   2   7   8        1.33        0.41      2.59 o
   3   7   8       49.09       56.42      5.23 o
   4   7   8      803.12      818.45     13.04 o
   5   7   8      345.45      376.20      7.02 o
   6   7   8      413.35      434.82     10.01 o
   7   7   8       87.25       85.81      4.57 o
   8   7   8       91.24      102.40      5.34 o
   9   7   8        8.12        9.29      4.08 o
  10   7   8       34.33       22.89      4.11 o
  11   7   8       38.57       45.66     10.63 o
  12   7   8        8.75        3.35      2.27 o
  13   7   8        2.41        2.00      3.10 o
 -14   8   8        0.77        2.13      4.06 o
 -13   8   8      109.20      120.18     17.66 o
 -12   8   8        0.07       -0.70      2.04 o
 -11   8   8        1.72       -0.17      2.16 o
 -10   8   8       18.66       14.44      4.80 o
  -9   8   8        0.59        0.88      2.74 o
  -8   8   8      146.41      148.38      7.91 o
  -7   8   8        1.96        3.18      2.44 o
  -6   8   8       51.06       53.74      3.95 o
  -5   8   8       37.99       60.03      4.45 o
  -4   8   8       19.98       17.31      3.95 o
  -3   8   8       95.69       97.86      5.08 o
  -2   8   8      218.20      198.25      7.01 o
  -1   8   8       27.06       31.63      5.39 o
   0   8   8        9.24        6.20      2.72 o
   1   8   8       77.81       78.26      4.31 o
   2   8   8      559.63      556.65      9.49 o
   3   8   8       63.07       72.84      4.35 o
   4   8   8      221.01      228.89      6.36 o
   5   8   8        2.38        1.95      2.33 o
   6   8   8      244.01      245.26      9.73 o
   7   8   8        5.90        2.82      2.80 o
   8   8   8       29.21       22.87      3.62 o
   9   8   8        5.07        3.86      2.48 o
  -7   9   8        6.80        3.95      4.42 o
  -6   9   8        0.12        0.60      3.53 o
  -5   9   8       13.07        2.53      3.54 o
  -4   9   8        4.03        1.63     10.61 o
  -3   9   8       34.75       22.61      5.18 o
  -2   9   8       33.78       25.16      5.66 o
  -1   9   8       58.04       66.55     23.74 o
   0   9   8        2.62        4.28      4.10 o
   1   9   8       18.43       17.09      8.81 o
 -27   0   9        2.21        2.14      4.09 o
 -25   0   9        4.03        4.27      4.11 o
 -23   0   9     1788.10     1585.10     38.80 o
 -21   0   9      808.94      711.08     18.05 o
 -19   0   9       18.53       27.65      3.67 o
 -17   0   9       28.95       33.90      3.15 o
 -15   0   9        4.72        8.22      1.44 o
 -13   0   9     1927.70     2106.20     12.74 o
 -11   0   9    12703.66    13791.85     87.27 o
  -9   0   9    10339.25    11016.08     64.00 o
  -7   0   9     1896.02     2019.00     11.42 o
  -5   0   9     3518.40     3678.20     27.42 o
  -3   0   9    11561.86    11389.25     70.10 o
  -1   0   9     2607.05     2836.88     15.98 o
   1   0   9    14212.29    13613.39     80.82 o
   3   0   9       84.24       83.71      2.45 o
   5   0   9       67.66       49.09      2.06 o
   7   0   9      124.53      120.93      3.40 o
   9   0   9     1301.44     1255.53     11.12 o
  11   0   9       34.69       35.70      2.60 o
  13   0   9      375.69      399.44      7.80 o
  15   0   9        0.22        6.92      3.67 o
  17   0   9        4.02        2.16      3.49 o
  19   0   9        7.58        8.07      3.14 o
  21   0   9        9.83        8.83      2.80 o
 -27   1   9       27.50       19.44      5.35 o
 -26   1   9        6.09        0.71      1.52 o
 -25   1   9        0.36        1.76      2.19 o
 -24   1   9       26.64       16.47      2.60 o
 -23   1   9       77.33       72.77      4.00 o
 -22   1   9      489.10      486.19      7.59 o
 -21   1   9      239.85      213.48      5.76 o
 -20   1   9        4.47        2.34      2.47 o
 -19   1   9       56.18       48.04      3.30 o
 -18   1   9      185.96      176.69      4.17 o
 -17   1   9       10.53       12.10      1.91 o
 -16   1   9     1044.46     1038.06      7.07 o
 -15   1   9       85.25       94.57      1.87 o
 -14   1   9      344.35      336.89      2.64 o
 -13   1   9      391.25      383.27      2.94 o
 -12   1   9      728.22      789.35      4.04 o
 -11   1   9      104.36      112.13      1.69 o
 -10   1   9     7210.41     7768.01     31.80 o
  -9   1   9     1327.80     1330.63      6.04 o
  -8   1   9        0.90        1.46      0.97 o
  -7   1   9      953.11      888.75      4.34 o
  -6   1   9     8176.42     8300.71     33.44 o
  -5   1   9       26.25       22.73      0.87 o
  -4   1   9     2291.04     2279.08      9.14 o
  -3   1   9      724.17      643.77      3.63 o
  -2   1   9    12520.38    11997.23     51.91 o
  -1   1   9       28.23       41.02      1.53 o
   0   1   9        2.31        7.92      0.92 o
   1   1   9      538.85      578.74      3.19 o
   2   1   9     2653.78     2530.50     10.09 o
   3   1   9      204.53      201.31      2.15 o
   4   1   9     4336.58     4558.88     19.34 o
   5   1   9     2771.51     3151.37     16.13 o
   6   1   9     2258.30     2277.43     11.12 o
   7   1   9     1556.21     1511.22      7.33 o
   8   1   9       98.60      110.96      2.22 o
   9   1   9        5.41        7.22      1.35 o
  10   1   9      526.37      580.94      5.08 o
  11   1   9        7.11        5.17      1.76 o
  12   1   9      250.60      236.36      3.83 o
  13   1   9        4.88        4.80      1.80 o
  14   1   9       85.77       89.56      3.29 o
  15   1   9      273.36      263.77      4.23 o
  16   1   9      953.28      931.75      9.24 o
  17   1   9       23.93       35.49      2.81 o
  18   1   9       10.88       11.51      2.74 o
  19   1   9      230.77      238.64      5.12 o
  20   1   9        0.31        1.76      2.01 o
  21   1   9       15.68        7.82      2.14 o
  22   1   9        1.47        0.00      2.29 o
 -27   2   9       50.15       55.15      4.89 o
 -26   2   9        3.23        1.42      1.67 o
 -25   2   9      102.60      113.90      3.54 o
 -24   2   9        0.58        1.33      1.89 o
 -23   2   9       16.79       14.90      2.76 o
 -22   2   9      166.26      164.13      4.77 o
 -21   2   9      269.52      248.63      5.55 o
 -20   2   9      179.51      176.18      4.74 o
 -19   2   9        1.11       -0.11      1.81 o
 -18   2   9       18.86       15.74      2.80 o
 -17   2   9       17.96       28.64      3.24 o
 -16   2   9      133.79      113.33      3.03 o
 -15   2   9       21.32       19.51      1.66 o
 -14   2   9      584.80      637.81      4.66 o
 -13   2   9     2073.94     2182.97     10.17 o
 -12   2   9     1112.56     1188.85      5.94 o
 -11   2   9     2051.36     2278.85     10.08 o
 -10   2   9     1536.32     1539.48      6.56 o
  -9   2   9       96.68       79.63      1.36 o
  -8   2   9     1865.52     1752.47      7.16 o
  -7   2   9     1725.66     1737.40      7.15 o
  -6   2   9     8765.56     8961.31     38.78 o
  -5   2   9      698.52      712.39      6.58 o
  -4   2   9     1376.73     1165.88      6.56 o
  -3   2   9      654.33      651.83      4.02 o
  -2   2   9     1645.65     1444.67      7.11 o
  -1   2   9      263.03      215.31      2.40 o
   0   2   9     1379.17     1292.57      6.13 o
   1   2   9      684.07      608.14      3.40 o
   2   2   9      977.19      912.69      4.42 o
   3   2   9     1221.08     1191.49      5.20 o
   4   2   9      671.85      647.81      4.16 o
   5   2   9       81.86       71.93      1.90 o
   6   2   9        7.81        7.09      1.37 o
   7   2   9      148.80      176.99      2.51 o
   8   2   9      518.22      528.86      4.22 o
   9   2   9      470.65      465.33      5.33 o
  10   2   9       86.79       90.31      2.94 o
  11   2   9        3.76        5.02      1.85 o
  12   2   9      256.26      254.47      4.60 o
  13   2   9        4.10        2.52      1.93 o
  14   2   9      474.45      466.37      6.65 o
  15   2   9       12.87       15.95      2.58 o
  16   2   9      632.14      617.59      6.82 o
  17   2   9      193.46      212.31      4.17 o
  18   2   9      130.30      117.34      3.66 o
  19   2   9       54.64       60.59      2.55 o
  20   2   9      236.45      256.76      7.76 o
  21   2   9        9.80        2.59      3.25 o
 -26   3   9        8.17        2.91      1.87 o
 -25   3   9       12.25        4.12      2.18 o
 -24   3   9        3.58        0.68      1.87 o
 -23   3   9        0.00        0.28      1.98 o
 -22   3   9        8.80        8.28      2.46 o
 -21   3   9        2.00        1.16      2.20 o
 -20   3   9       20.51       15.23      3.26 o
 -19   3   9        1.05        0.36      2.08 o
 -18   3   9     1762.14     1785.28     17.36 o
 -17   3   9      953.26      926.36      9.38 o
 -16   3   9      268.42      239.23      4.85 o
 -15   3   9       60.08       63.93      3.10 o
 -14   3   9       63.53       63.14      1.90 o
 -13   3   9     1156.09     1253.03      7.96 o
 -12   3   9      691.82      710.59      4.44 o
 -11   3   9       51.69       55.24      1.54 o
 -10   3   9      506.89      516.82      3.34 o
  -9   3   9        7.39       10.16      1.28 o
  -8   3   9        0.72        2.18      1.14 o
  -7   3   9      249.25      255.56      3.00 o
  -6   3   9     2406.18     2483.91     12.88 o
  -5   3   9      152.02      128.64      2.08 o
  -4   3   9     2143.10     2193.32     10.93 o
  -3   3   9       13.52       25.04      1.54 o
  -2   3   9       39.76       33.19      1.75 o
  -1   3   9     3425.24     3605.65     15.55 o
   0   3   9      646.68      608.99      4.15 o
   1   3   9      107.85      144.66      2.31 o
   2   3   9      359.17      330.02      3.21 o
   3   3   9      282.43      273.19      3.42 o
   4   3   9        0.73        1.26      1.38 o
   5   3   9     1932.19     1957.12     10.56 o
   6   3   9        1.26       -1.16      1.25 o
   7   3   9        0.48        2.28      1.36 o
   8   3   9       58.03       74.18      2.72 o
   9   3   9      469.50      450.00      6.94 o
  10   3   9       34.00       34.38      3.20 o
  11   3   9      126.66      128.72      4.08 o
  12   3   9      180.66      195.57      4.63 o
  13   3   9        5.14       11.30      2.65 o
  14   3   9      148.12      138.32      4.36 o
  15   3   9       11.72        9.32      3.05 o
  16   3   9      316.46      345.10      6.58 o
  17   3   9      827.04      886.87     10.29 o
  18   3   9      120.45      113.76      3.82 o
  19   3   9      543.20      591.21     17.55 o
  20   3   9       68.72       71.35      5.85 o
 -25   4   9       86.97      104.16      4.98 o
 -24   4   9        1.53        0.19      1.52 o
 -23   4   9       50.93       55.88      5.06 o
 -22   4   9        1.87        4.03      3.98 o
 -21   4   9        1.23        2.00      3.51 o
 -20   4   9        3.03        6.12      4.28 o
 -19   4   9      128.38      123.45      6.94 o
 -18   4   9      434.96      445.21      9.76 o
 -17   4   9        9.19        6.31      3.65 o
 -16   4   9      585.38      569.01     10.75 o
 -15   4   9       53.41       54.78      3.90 o
 -14   4   9      266.51      253.64      6.14 o
 -13   4   9      786.10      755.59      9.52 o
 -12   4   9        4.85        2.18      2.43 o
 -11   4   9       15.97       22.24      2.15 o
 -10   4   9      718.38      725.18      6.78 o
  -9   4   9       15.35       25.62      2.45 o
  -8   4   9      522.73      514.83      4.50 o
  -7   4   9       58.64       56.76      1.96 o
  -6   4   9      259.00      233.40      2.63 o
  -5   4   9      167.95      183.21      4.19 o
  -4   4   9       14.10       20.50      1.99 o
  -3   4   9      748.73      776.31      7.34 o
  -2   4   9      753.09      814.87      7.21 o
  -1   4   9     2054.34     2048.98     12.36 o
   0   4   9      733.34      754.51     10.52 o
   1   4   9      311.31      339.16      3.37 o
   2   4   9       94.69       86.08      2.16 o
   3   4   9        2.57        4.85      1.33 o
   4   4   9       10.12       22.95      1.82 o
   5   4   9        8.89       10.40      1.60 o
   6   4   9       19.06       20.78      1.67 o
   7   4   9        0.24        1.27      1.62 o
   8   4   9      229.77      246.76      4.97 o
   9   4   9       50.06       58.57      3.00 o
  10   4   9       86.72       96.87      3.43 o
  11   4   9      753.37      743.12      8.24 o
  12   4   9        1.95        1.00      1.96 o
  13   4   9      403.66      423.31      7.96 o
  14   4   9      205.99      198.66      5.72 o
  15   4   9       61.76       64.62      4.46 o
  16   4   9       10.19        8.56      2.75 o
  17   4   9        0.00        0.12      1.90 o
  18   4   9      408.90      464.71      7.68 o
  19   4   9      277.80      304.48      8.66 o
 -23   5   9        4.68        2.27      2.71 o
 -22   5   9        3.69        3.79      3.08 o
 -21   5   9       42.83       47.13      4.69 o
 -20   5   9        6.89        6.37      3.60 o
 -19   5   9       16.55       16.43      3.63 o
 -18   5   9      103.33       98.38      5.31 o
 -17   5   9        2.76        7.90      3.50 o
 -16   5   9      116.61      110.93      5.53 o
 -15   5   9       36.07       33.28      3.81 o
 -14   5   9      176.08      199.77      5.87 o
 -13   5   9       42.64       52.66      4.31 o
 -12   5   9       41.52       53.78      4.78 o
 -11   5   9        2.01        5.56      2.95 o
 -10   5   9      199.26      211.70      4.67 o
  -9   5   9       24.11       27.12      3.05 o
  -8   5   9        8.44        5.70      2.58 o
  -7   5   9        4.54        3.22      2.60 o
  -6   5   9      290.57      294.65      7.08 o
  -5   5   9      334.14      332.28      7.16 o
  -4   5   9       71.82       87.81      2.98 o
  -3   5   9      693.28      710.60      7.85 o
  -2   5   9      391.64      390.20      5.96 o
  -1   5   9      158.40      159.49      4.13 o
   0   5   9      914.98      917.28      8.90 o
   1   5   9       81.74       75.24      3.47 o
   2   5   9      263.61      260.23      6.92 o
   3   5   9      169.64      157.04      5.24 o
   4   5   9      353.79      335.61      6.67 o
   5   5   9      111.33      115.97      4.72 o
   6   5   9      130.40      144.08      6.97 o
   7   5   9      103.30      138.66     13.75 o
   8   5   9       17.21       12.69      4.72 o
   9   5   9      167.79      171.49      5.72 o
  10   5   9      132.88      134.22      5.96 o
  11   5   9       51.29       51.23      4.67 o
  12   5   9      119.90      126.96      5.70 o
  13   5   9      132.58      143.34      6.23 o
  14   5   9       23.58       22.86      3.27 o
  15   5   9        9.81        7.43      3.06 o
  16   5   9        3.17        0.75      2.14 o
  17   5   9        8.72        3.23      2.67 o
  18   5   9        8.61        3.34      2.83 o
 -21   6   9       14.35       13.43      3.63 o
 -20   6   9        8.42        7.39      2.36 o
 -19   6   9       29.24       23.17      3.86 o
 -18   6   9      414.22      420.52     10.00 o
 -17   6   9        7.78       11.90      2.79 o
 -16   6   9       29.93       24.13      3.38 o
 -15   6   9        1.95        3.34      2.61 o
 -14   6   9      157.27      168.43      5.12 o
 -13   6   9       79.53       80.04      4.48 o
 -12   6   9       11.92       17.01      3.59 o
 -11   6   9      380.60      372.36      7.61 o
 -10   6   9      225.84      230.28      6.27 o
  -9   6   9        1.64        5.70      2.48 o
  -8   6   9      163.05      152.73      6.49 o
  -7   6   9       86.65       92.62      5.60 o
  -6   6   9       96.75      101.52      6.17 o
  -5   6   9      136.46      149.22     10.47 o
  -4   6   9      365.95      344.95      8.64 o
  -3   6   9      453.14      441.39     10.29 o
  -2   6   9        8.41        8.16      2.91 o
  -1   6   9     2240.46     2252.20     57.19 o
   0   6   9     1746.81     1738.47     43.93 o
   1   6   9      887.45      893.64     12.41 o
   2   6   9       59.48       72.15      5.02 o
   3   6   9      282.54      276.45      7.23 o
   4   6   9       39.05       35.53      4.30 o
   5   6   9       10.32       14.39      3.92 o
   6   6   9        0.11        1.94      2.98 o
   7   6   9        4.36        4.56      3.23 o
   8   6   9        0.10        0.99      2.79 o
   9   6   9        9.29        8.83      3.36 o
  10   6   9       35.47       47.46      5.15 o
  11   6   9        1.32        2.75      2.85 o
  12   6   9        6.83       12.18      4.67 o
  13   6   9       23.44       19.70      4.81 o
  14   6   9        5.70        3.49      4.06 o
  15   6   9       64.16       76.22      5.62 o
 -18   7   9      170.65      167.49     12.89 o
 -17   7   9       17.21       11.32      2.35 o
 -16   7   9       18.44        8.97      3.17 o
 -15   7   9        0.07        0.71      2.90 o
 -14   7   9      179.69      196.94      7.35 o
 -13   7   9        7.37        8.01      3.67 o
 -12   7   9       15.47       16.48      3.80 o
 -11   7   9        9.68        8.86      3.53 o
 -10   7   9       69.81       67.97      6.86 o
  -9   7   9       43.53       50.09      4.30 o
  -8   7   9      216.47      221.14      5.75 o
  -7   7   9       10.64        8.29      2.90 o
  -6   7   9       31.22       32.58      4.55 o
  -5   7   9        7.17        7.88      3.43 o
  -4   7   9        5.73        6.45      5.20 o
  -3   7   9      247.81      224.91      8.98 o
  -2   7   9       54.95       57.88      5.74 o
  -1   7   9      172.10      183.17     12.90 o
   0   7   9      184.41      208.72      8.30 o
   1   7   9      212.71      202.30      8.21 o
   2   7   9      218.86      207.72      7.60 o
   3   7   9      181.43      193.47      7.19 o
   4   7   9       18.35       20.10      3.28 o
   5   7   9       60.63       74.40      4.23 o
   6   7   9        5.44        5.67      2.83 o
   7   7   9       91.13       97.77      5.06 o
   8   7   9      383.14      387.46     11.12 o
   9   7   9       17.82        8.45      3.10 o
  10   7   9        9.81        3.72      2.76 o
  11   7   9        0.00        0.98      2.37 o
  12   7   9      153.41      174.60      6.80 o
  13   7   9        4.25        4.99      2.90 o
 -14   8   9       34.62       22.21      5.64 o
 -13   8   9       15.64       17.85      4.27 o
 -12   8   9        4.11        0.16      2.05 o
 -11   8   9       30.77       17.86      4.83 o
 -10   8   9       26.39       24.52      4.28 o
  -9   8   9        0.17        1.56      3.36 o
  -8   8   9       19.40       13.30      3.68 o
  -7   8   9        4.25        1.86      2.37 o
  -6   8   9        0.29        2.18      2.51 o
  -5   8   9      132.32      147.51      6.06 o
  -4   8   9      104.67      130.28      6.41 o
  -3   8   9      311.29      310.41      7.60 o
  -2   8   9        2.01        2.17      3.22 o
  -1   8   9      369.99      369.82      8.88 o
   0   8   9       48.87       72.58     11.98 o
   1   8   9       31.89       38.91      3.99 o
   2   8   9      274.55      261.20      7.36 o
   3   8   9        2.25        4.21      2.77 o
   4   8   9      115.17      144.91      5.51 o
   5   8   9       65.45       71.13      6.55 o
   6   8   9       13.92        9.72      2.37 o
   7   8   9        9.37        7.20      3.19 o
   8   8   9        3.03        2.58      2.66 o
  -5   9   9       32.64       16.61     15.24 o
  -4   9   9       22.88       15.72      8.14 o
  -3   9   9       23.39       17.11      7.82 o
  -2   9   9       44.06       28.37      5.78 o
  -1   9   9       17.12        5.87      4.55 o
   0   9   9       30.39       15.74      4.56 o
 -28   0  10       12.20        4.20      3.60 o
 -26   0  10        7.00        0.81      3.24 o
 -24   0  10      121.40      104.80      5.21 o
 -22   0  10       44.38       23.80      4.42 o
 -20   0  10      179.53      167.26      5.65 o
 -18   0  10      823.69      742.54      9.43 o
 -16   0  10      716.84      715.28      7.42 o
 -14   0  10      223.94      264.48      3.34 o
 -12   0  10     6045.74     7012.15     40.66 o
 -10   0  10     1660.81     1525.61      9.60 o
  -8   0  10    10083.37    10559.81     60.48 o
  -6   0  10     1214.80     1222.85      7.02 o
  -4   0  10      827.14      854.21      6.24 o
  -2   0  10       34.93       37.95      2.26 o
   0   0  10        8.03       19.31      1.84 o
   2   0  10      313.16      297.87      3.64 o
   4   0  10      795.93      871.46      6.45 o
   6   0  10        5.03       14.26      1.92 o
   8   0  10      298.22      248.94      3.77 o
  10   0  10     1284.43     1285.44     11.29 o
  12   0  10      476.20      492.31      8.06 o
  14   0  10      439.56      460.40      9.50 o
  16   0  10      788.52      754.66     10.14 o
  18   0  10      290.64      304.59      7.04 o
  20   0  10        2.69        0.07      1.86 o
 -28   1  10        5.59        1.45      2.53 o
 -27   1  10       68.25       66.64      6.21 o
 -26   1  10        4.85        0.74      1.71 o
 -25   1  10        0.67       -0.42      1.70 o
 -24   1  10        0.01        0.95      1.83 o
 -23   1  10       88.73       77.08      3.55 o
 -22   1  10        0.72       -2.58      2.58 o
 -21   1  10        5.39        1.16      1.92 o
 -20   1  10      358.20      323.76      5.17 o
 -19   1  10       27.54       25.01      2.83 o
 -18   1  10        9.08       10.02      2.28 o
 -17   1  10      104.95      124.58      3.59 o
 -16   1  10      149.29      136.85      2.68 o
 -15   1  10      110.28      127.75      2.20 o
 -14   1  10     1853.93     1930.07      8.55 o
 -13   1  10     2296.41     2213.15      9.26 o
 -12   1  10      865.63      943.83      4.78 o
 -11   1  10      401.17      362.68      3.05 o
 -10   1  10      633.50      696.45      4.07 o
  -9   1  10        0.02        0.75      0.80 o
  -8   1  10      242.53      258.81      2.41 o
  -7   1  10        4.10        7.18      0.91 o
  -6   1  10       23.23       24.04      1.08 o
  -5   1  10     5097.66     4905.38     17.86 o
  -4   1  10     2189.96     2193.63      9.48 o
  -3   1  10      820.08      820.94      4.50 o
  -2   1  10     1693.24     1635.05      7.43 o
  -1   1  10     8911.05     9329.65     38.16 o
   0   1  10      249.38      234.44      2.13 o
   1   1  10      794.45      760.01      3.93 o
   2   1  10       13.11       20.94      1.23 o
   3   1  10     5116.50     5578.18     22.02 o
   4   1  10      810.39      817.31      3.99 o
   5   1  10     1434.32     1562.63      6.67 o
   6   1  10       63.50       64.32      1.47 o
   7   1  10        1.74        2.02      1.29 o
   8   1  10       16.78       20.38      1.59 o
   9   1  10      103.87      117.73      2.75 o
  10   1  10       63.20       67.21      2.85 o
  11   1  10      753.13      738.76      7.01 o
  12   1  10       33.97       27.53      2.58 o
  13   1  10        2.01        1.02      1.82 o
  14   1  10       15.40       16.89      2.49 o
  15   1  10      360.77      398.22      5.56 o
  16   1  10        7.36        7.37      2.36 o
  17   1  10      179.42      166.07      4.50 o
  18   1  10       23.78       26.48      2.73 o
  19   1  10       14.16       10.25      2.41 o
  20   1  10       18.97       10.62      2.30 o
  21   1  10       53.98       65.98      2.89 o
 -27   2  10        0.02        0.28      2.06 o
 -26   2  10        7.26        1.44      1.54 o
 -25   2  10       18.51        9.82      2.15 o
 -24   2  10        4.74        7.60      2.25 o
 -23   2  10        0.75        0.79      1.84 o
 -22   2  10       16.23       30.51      3.00 o
 -21   2  10      141.30      142.23      5.07 o
 -20   2  10        6.63        4.37      2.44 o
 -19   2  10      332.52      332.10      5.68 o
 -18   2  10        3.42        4.33      2.32 o
 -17   2  10        5.57        7.57      1.80 o
 -16   2  10       64.81       78.83      2.56 o
 -15   2  10       60.23       65.69      2.06 o
 -14   2  10      623.20      594.04      4.78 o
 -13   2  10        0.66        2.05      1.05 o
 -12   2  10       54.10       62.41      1.40 o
 -11   2  10        0.98        2.48      0.85 o
 -10   2  10       39.97       50.70      1.26 o
  -9   2  10      167.58      144.77      1.82 o
  -8   2  10     7712.22     8119.52     34.97 o
  -7   2  10     3489.46     3659.15     15.25 o
  -6   2  10      812.70      647.95      3.34 o
  -5   2  10      849.30      900.27      4.77 o
  -4   2  10       77.49       73.22      1.83 o
  -3   2  10     3030.05     3058.85     14.15 o
  -2   2  10       38.05       43.18      1.49 o
  -1   2  10       27.96       39.09      1.41 o
   0   2  10      104.36       94.20      1.87 o
   1   2  10       48.90       40.76      1.38 o
   2   2  10      672.61      600.82      3.77 o
   3   2  10      111.43      121.00      1.62 o
   4   2  10      672.69      714.27      4.45 o
   5   2  10      110.70      106.31      3.58 o
   6   2  10       53.09       49.85      1.87 o
   7   2  10     1444.46     1403.35      8.02 o
   8   2  10     2747.62     2720.34     19.62 o
   9   2  10        1.52        3.35      2.04 o
  10   2  10      326.07      298.03      5.13 o
  11   2  10       75.45       77.42      3.37 o
  12   2  10      245.83      245.90      4.88 o
  13   2  10        0.64       -0.19      1.88 o
  14   2  10       56.99       71.39      3.19 o
  15   2  10      302.86      303.07      5.34 o
  16   2  10        1.00        0.73      1.89 o
  17   2  10      510.43      514.13      9.68 o
  18   2  10        6.55        3.24      1.88 o
  19   2  10        4.64        2.92      1.81 o
  20   2  10      114.63      133.12      4.43 o
  21   2  10       60.14       72.91      4.62 o
 -26   3  10        2.64       -0.02      1.89 o
 -25   3  10       41.96       33.27      5.86 o
 -24   3  10        3.01        1.25      1.96 o
 -23   3  10       25.88       23.57      2.72 o
 -22   3  10       16.60       15.64      2.68 o
 -21   3  10       54.68       59.85      3.81 o
 -20   3  10      118.17      120.63      4.67 o
 -19   3  10      937.64      964.07     10.63 o
 -18   3  10       49.02       51.32      3.17 o
 -17   3  10       45.12       45.16      3.03 o
 -16   3  10       59.11       59.12      3.16 o
 -15   3  10       24.26       31.12      2.94 o
 -14   3  10      619.21      610.64      6.43 o
 -13   3  10        2.28        3.09      1.36 o
 -12   3  10        5.16        6.52      1.30 o
 -11   3  10      454.23      461.78      3.81 o
 -10   3  10       23.74       38.47      1.73 o
  -9   3  10        9.90       17.38      1.34 o
  -8   3  10      148.30      129.14      2.35 o
  -7   3  10      436.74      394.16      3.68 o
  -6   3  10       76.51       75.51      1.71 o
  -5   3  10      113.09      159.30      2.44 o
  -4   3  10     1135.84     1193.14      6.94 o
  -3   3  10        6.18        7.06      1.58 o
  -2   3  10      873.58      849.33      5.54 o
  -1   3  10     1247.20     1356.50      6.52 o
   0   3  10        0.46        5.83      1.01 o
   1   3  10      371.91      390.31      3.41 o
   2   3  10     1040.07     1010.54      5.80 o
   3   3  10      985.49     1055.16      5.69 o
   4   3  10        1.08       -0.84      1.17 o
   5   3  10      195.05      179.62      2.79 o
   6   3  10      999.05     1068.36      8.01 o
   7   3  10      151.46      141.72      3.49 o
   8   3  10      178.92      175.74      3.78 o
   9   3  10      303.01      313.60      5.11 o
  10   3  10        4.20        4.20      2.16 o
  11   3  10       16.73       18.07      2.78 o
  12   3  10       35.94       43.35      3.10 o
  13   3  10      120.19      109.11      3.72 o
  14   3  10      478.62      489.17      7.06 o
  15   3  10       58.10       70.17      3.46 o
  16   3  10       24.35       25.62      3.13 o
  17   3  10      108.54      121.84      4.76 o
  18   3  10        1.49        0.38      1.63 o
  19   3  10        8.07        6.38      2.33 o
  20   3  10        0.15        0.34      2.22 o
 -25   4  10       37.65       44.95      7.84 o
 -24   4  10        1.32        0.86      3.02 o
 -23   4  10       51.32       51.16      5.34 o
 -22   4  10        1.58        4.18      3.50 o
 -21   4  10      176.83      191.14      7.35 o
 -20   4  10      423.85      436.63     10.08 o
 -19   4  10      148.52      167.39      6.67 o
 -18   4  10      241.64      250.07      7.36 o
 -17   4  10      288.60      310.79      8.40 o
 -16   4  10        0.01        1.46      3.56 o
 -15   4  10       31.79       37.32      4.04 o
 -14   4  10      423.71      429.57      7.64 o
 -13   4  10      488.55      498.37      6.69 o
 -12   4  10      463.42      477.58      6.92 o
 -11   4  10      347.92      326.99      4.75 o
 -10   4  10      895.36      871.19      8.70 o
  -9   4  10     2894.49     2857.24     21.60 o
  -8   4  10     1379.10     1330.82      9.03 o
  -7   4  10      370.31      391.33      3.72 o
  -6   4  10      298.41      282.99      3.10 o
  -5   4  10       37.38       40.19      2.64 o
  -4   4  10     3431.34     3514.81     20.36 o
  -3   4  10      140.38      173.29      2.90 o
  -2   4  10      508.68      438.82      4.85 o
  -1   4  10       91.49       87.28      2.27 o
   0   4  10       31.80       40.46      2.10 o
   1   4  10        3.07        3.62      1.28 o
   2   4  10      799.74      759.44      6.28 o
   3   4  10      178.37      182.07      3.35 o
   4   4  10       39.86       37.32      2.16 o
   5   4  10      477.39      501.17      6.68 o
   6   4  10        4.26        5.51      1.74 o
   7   4  10      664.03      626.06      7.08 o
   8   4  10       47.10       53.75      2.53 o
   9   4  10        4.67        9.67      2.25 o
  10   4  10       11.33       13.52      2.66 o
  11   4  10       29.93       24.71      2.67 o
  12   4  10       35.73       45.93      3.32 o
  13   4  10        0.82        2.93      2.75 o
  14   4  10      262.08      262.69      5.96 o
  15   4  10        3.76        1.75      2.70 o
  16   4  10        1.10        0.70      2.27 o
  17   4  10       89.74      105.63      4.32 o
  18   4  10       76.47       92.88      3.67 o
  19   4  10        0.39        1.49      2.94 o
 -23   5  10        0.62        0.25      2.49 o
 -22   5  10        7.69        3.39      3.05 o
 -21   5  10       31.30       28.95      4.67 o
 -20   5  10      241.90      254.56      6.17 o
 -19   5  10      683.31      701.54     11.38 o
 -18   5  10       30.22       29.94      4.25 o
 -17   5  10       72.57       80.30      5.28 o
 -16   5  10      189.95      196.62      5.68 o
 -15   5  10      400.61      430.07      7.68 o
 -14   5  10      186.43      186.67      6.05 o
 -13   5  10      230.90      232.34      6.41 o
 -12   5  10       10.03        7.57      2.95 o
 -11   5  10      387.22      360.17      6.93 o
 -10   5  10        1.17        0.18      1.82 o
  -9   5  10      284.99      278.19      5.42 o
  -8   5  10      249.72      238.19      6.11 o
  -7   5  10       14.72       14.48      3.50 o
  -6   5  10      103.45      106.16      5.99 o
  -5   5  10     1431.19     1403.01     16.10 o
  -4   5  10      131.91      131.60      4.50 o
  -3   5  10      141.09      158.46      3.84 o
  -2   5  10      613.54      597.91      7.47 o
  -1   5  10       92.60       92.40      3.43 o
   0   5  10     1356.13     1343.34     11.37 o
   1   5  10       53.06       47.06      3.12 o
   2   5  10       32.05       43.26      4.31 o
   3   5  10      258.32      261.91      6.72 o
   4   5  10      171.69      182.90      5.72 o
   5   5  10      652.85      642.92      9.03 o
   6   5  10     1029.66     1071.03     12.28 o
   7   5  10      730.81      750.50     11.93 o
   8   5  10      800.26      801.69     13.56 o
   9   5  10       69.11       76.18      5.04 o
  10   5  10      223.23      227.89      5.98 o
  11   5  10      114.10      113.90      7.87 o
  12   5  10       63.84       73.64      5.06 o
  13   5  10        3.13        3.84      2.98 o
  14   5  10       69.69       75.49      4.15 o
  15   5  10      155.49      163.37      8.42 o
  16   5  10       16.02        8.83      2.87 o
  17   5  10       66.32       73.16      6.50 o
 -21   6  10       97.44      109.12      4.70 o
 -20   6  10       10.87        8.69      2.63 o
 -19   6  10       54.72       66.83      6.12 o
 -18   6  10       86.03       72.82      5.19 o
 -17   6  10      170.45      175.46      5.44 o
 -16   6  10      247.96      272.70      5.91 o
 -15   6  10      598.77      599.25     10.06 o
 -14   6  10        2.45        5.48      2.88 o
 -13   6  10       54.62       46.86      4.06 o
 -12   6  10        6.49        6.97      3.45 o
 -11   6  10        7.09        6.19      3.04 o
 -10   6  10       69.37       79.00      4.13 o
  -9   6  10        0.02        1.08      2.34 o
  -8   6  10      621.91      640.62      9.71 o
  -7   6  10        2.73        3.36      3.38 o
  -6   6  10      180.17      168.39      7.48 o
  -5   6  10      137.59      128.25      7.38 o
  -4   6  10      274.15      276.81      8.55 o
  -3   6  10     1060.35     1039.33     15.42 o
  -2   6  10      822.75      813.68     10.79 o
  -1   6  10      387.10      402.51     15.66 o
   0   6  10      764.75      728.80      8.37 o
   1   6  10      342.69      352.80      7.82 o
   2   6  10      390.84      429.30     10.56 o
   3   6  10        4.05        1.81      3.00 o
   4   6  10      177.28      192.75      6.47 o
   5   6  10        7.99        6.48      3.39 o
   6   6  10      162.77      169.01      6.14 o
   7   6  10      249.04      255.85      7.74 o
   8   6  10      264.51      269.54      7.27 o
   9   6  10       63.33       63.71      4.19 o
  10   6  10      132.54      148.96      6.05 o
  11   6  10       47.18       44.34      5.10 o
  12   6  10        2.00       -1.14      3.98 o
  13   6  10       13.68        7.14      4.60 o
  14   6  10       89.11       96.06      6.97 o
  15   6  10       14.64        9.47      3.79 o
 -18   7  10        0.11        2.00      3.43 o
 -17   7  10        9.31        5.22      2.78 o
 -16   7  10       17.15       12.33      3.72 o
 -15   7  10       78.16       81.93      9.00 o
 -14   7  10       61.78       70.13      5.54 o
 -13   7  10       39.47       38.58      4.45 o
 -12   7  10        2.85       -2.36      3.68 o
 -11   7  10       27.93       33.70      4.51 o
 -10   7  10       45.36       51.26      4.39 o
  -9   7  10        9.12        7.40      3.99 o
  -8   7  10        7.70        7.43      2.82 o
  -7   7  10       22.88       21.84      3.42 o
  -6   7  10        2.85       -0.16      2.41 o
  -5   7  10      105.27       95.08      6.05 o
  -4   7  10       31.68       35.65      6.87 o
  -3   7  10      514.65      543.82     12.83 o
  -2   7  10      108.51      104.51      7.55 o
  -1   7  10       36.25       51.24      3.79 o
   0   7  10      100.12       89.52      5.37 o
   1   7  10      699.68      714.34     13.07 o
   2   7  10        1.70        0.99      2.96 o
   3   7  10      278.21      298.07      8.80 o
   4   7  10      269.97      286.20      6.37 o
   5   7  10        1.07        2.94      2.49 o
   6   7  10      299.29      321.52      6.95 o
   7   7  10      162.34      181.92      5.70 o
   8   7  10       64.70       68.23      4.85 o
   9   7  10        7.00        6.91      3.17 o
  10   7  10       22.92       18.54      3.55 o
  11   7  10       13.38       10.18      2.61 o
  12   7  10       16.76       10.63      4.10 o
 -14   8  10       30.80       17.99      5.33 o
 -13   8  10       21.02       13.57      4.19 o
 -12   8  10       19.55        8.31      3.86 o
 -11   8  10       67.01       65.30     16.11 o
 -10   8  10       56.36       58.64     11.15 o
  -9   8  10        5.82        3.62      3.95 o
  -8   8  10        3.70        3.84      3.34 o
  -7   8  10        9.95        7.49      2.97 o
  -6   8  10        7.92        5.36      3.47 o
  -5   8  10       17.40       20.62      4.03 o
  -4   8  10       27.72       24.42      4.12 o
  -3   8  10       21.90       21.43      4.07 o
  -2   8  10      146.48      117.51      6.26 o
  -1   8  10       10.04       11.31      3.91 o
   0   8  10       28.84       21.68      4.71 o
   1   8  10      250.58      278.17      8.64 o
   2   8  10       77.28       58.62      6.36 o
   3   8  10       48.74       59.18      6.04 o
   4   8  10       33.64       22.43      3.38 o
   5   8  10       75.44       85.22      8.78 o
   6   8  10       36.33       42.18      6.24 o
   7   8  10        2.48        1.38      3.25 o
   8   8  10        3.10        0.31      3.02 o
 -27   0  11       77.63       90.48     26.42 o
 -25   0  11       85.71       77.73      5.80 o
 -23   0  11      351.61      338.95      9.98 o
 -21   0  11      320.07      330.72      9.83 o
 -19   0  11       27.83       29.59      3.88 o
 -17   0  11        1.14       -0.44      1.76 o
 -15   0  11      641.45      664.38      7.21 o
 -13   0  11      112.75      115.90      2.39 o
 -11   0  11       38.75       33.69      1.86 o
  -9   0  11      196.18      178.95      2.72 o
  -7   0  11       87.79      116.21      2.26 o
  -5   0  11     9954.80    10211.19     58.90 o
  -3   0  11     3165.53     2962.54     18.32 o
  -1   0  11       91.92       99.52      2.42 o
   1   0  11    13205.31    13535.09     81.98 o
   3   0  11     3845.50     4358.33     25.05 o
   5   0  11     2204.94     2288.75     15.97 o
   7   0  11      471.02      527.07      5.44 o
   9   0  11      316.98      319.73      5.30 o
  11   0  11       71.45       85.13      6.15 o
  13   0  11       30.36       32.01      3.68 o
  15   0  11       51.66       50.91      3.76 o
  17   0  11       49.93       61.54      3.56 o
  19   0  11        2.48        1.96      2.10 o
  21   0  11       68.79       78.21     21.99 o
 -28   1  11        3.82        2.52      2.41 o
 -27   1  11        9.79       -1.02      1.94 o
 -26   1  11       33.56       14.62      5.36 o
 -25   1  11       50.14       37.45      2.69 o
 -24   1  11        3.14        2.97      1.96 o
 -23   1  11      193.65      178.69      4.47 o
 -22   1  11      221.19      183.48      4.83 o
 -21   1  11      204.24      191.02      4.31 o
 -20   1  11       84.46       72.71      3.30 o
 -19   1  11        1.76       -0.51      1.57 o
 -18   1  11        1.63        1.86      1.91 o
 -17   1  11      197.95      188.69      3.93 o
 -16   1  11     1205.63     1214.63      7.91 o
 -15   1  11      596.50      649.61      4.19 o
 -14   1  11      695.75      783.33      4.39 o
 -13   1  11      487.68      507.95      3.25 o
 -12   1  11      112.76      106.43      1.64 o
 -11   1  11      202.52      188.04      1.82 o
 -10   1  11      402.78      349.51      2.60 o
  -9   1  11      199.94      178.67      1.84 o
  -8   1  11      637.41      672.13      3.44 o
  -7   1  11       46.07       54.76      1.12 o
  -6   1  11     1756.62     1654.19      6.34 o
  -5   1  11     1393.02     1382.65      7.49 o
  -4   1  11      221.52      274.88      2.59 o
  -3   1  11     1287.81     1164.32      6.00 o
  -2   1  11     1289.69     1299.84      6.42 o
  -1   1  11     2070.19     2142.96      9.00 o
   0   1  11       83.80       90.08      1.90 o
   1   1  11      346.96      356.36      2.55 o
   2   1  11     2697.55     2767.24     11.08 o
   3   1  11      610.06      597.31      3.37 o
   4   1  11      241.10      276.86      3.32 o
   5   1  11     1370.92     1472.76      7.64 o
   6   1  11     5514.23     5997.12     25.91 o
   7   1  11      137.42      144.31      2.58 o
   8   1  11      512.29      589.73      5.29 o
   9   1  11      310.53      283.52      4.37 o
  10   1  11      248.13      238.32      4.73 o
  11   1  11      111.12       89.90      3.29 o
  12   1  11       11.69       14.19      2.26 o
  13   1  11      272.36      259.22      4.77 o
  14   1  11       28.90       35.15      2.79 o
  15   1  11      223.39      208.60      4.46 o
  16   1  11       44.23       50.09      3.57 o
  17   1  11       63.21       58.12      3.32 o
  18   1  11       30.72       20.36      2.45 o
  19   1  11        1.45        2.18      2.02 o
  20   1  11       37.48       30.07      2.63 o
 -27   2  11       11.88        4.03      2.17 o
 -26   2  11       58.70       59.60      5.40 o
 -25   2  11       12.03        4.33      2.16 o
 -24   2  11      173.54      169.85      5.04 o
 -23   2  11       14.48       11.51      2.84 o
 -22   2  11       20.69       25.10      3.18 o
 -21   2  11      144.61      135.96      5.43 o
 -20   2  11       24.40       23.66      3.21 o
 -19   2  11       32.08       42.41      3.78 o
 -18   2  11      518.83      549.98      8.28 o
 -17   2  11      355.31      359.53      5.05 o
 -16   2  11     3469.16     3465.14     25.83 o
 -15   2  11        2.35        3.64      1.52 o
 -14   2  11      787.44      789.90      5.91 o
 -13   2  11      576.32      527.00      4.30 o
 -12   2  11       34.77       36.27      1.38 o
 -11   2  11     2043.93     2125.02     10.35 o
 -10   2  11     1853.67     1958.19     10.42 o
  -9   2  11      248.73      234.46      2.24 o
  -8   2  11     1115.21     1102.96      7.53 o
  -7   2  11     1304.18     1380.83      6.34 o
  -6   2  11      170.84      152.41      2.24 o
  -5   2  11       25.90       30.48      1.18 o
  -4   2  11       16.22        7.57      1.51 o
  -3   2  11     7728.24     8171.44     41.77 o
  -2   2  11     5935.20     6291.45     26.88 o
  -1   2  11     6697.94     7062.49     29.75 o
   0   2  11       19.80       24.78      1.28 o
   1   2  11      546.83      585.80      3.58 o
   2   2  11      409.52      446.76      2.91 o
   3   2  11       49.11       67.38      1.61 o
   4   2  11     2979.21     3226.85     14.84 o
   5   2  11     1001.43     1089.67      6.07 o
   6   2  11      108.82      108.34      2.51 o
   7   2  11       17.63       14.31      2.20 o
   8   2  11      373.14      346.66      5.29 o
   9   2  11      523.98      509.62      6.43 o
  10   2  11       27.77       25.79      2.89 o
  11   2  11       12.58        9.91      2.39 o
  12   2  11       17.14       16.55      2.59 o
  13   2  11      420.15      426.53      6.07 o
  14   2  11       95.60      100.29      3.48 o
  15   2  11       68.79       69.56      3.75 o
  16   2  11      100.66      119.85      3.84 o
  17   2  11       53.33       64.49      2.97 o
  18   2  11      171.87      169.07      3.84 o
  19   2  11       16.33       10.54      2.08 o
  20   2  11        1.23        1.54      2.40 o
 -26   3  11       26.49       11.13      3.59 o
 -25   3  11       98.16      103.99      3.84 o
 -24   3  11       13.27        7.14      2.18 o
 -23   3  11        9.93        8.83      2.39 o
 -22   3  11        9.56       10.77      2.85 o
 -21   3  11      102.90      110.83      4.05 o
 -20   3  11       11.68       22.87      3.77 o
 -19   3  11        3.64        4.20      2.97 o
 -18   3  11      327.47      335.96      6.09 o
 -17   3  11      150.25      143.37      4.70 o
 -16   3  11        1.36        5.27      2.75 o
 -15   3  11      495.72      467.88      7.03 o
 -14   3  11      235.66      227.98      4.94 o
 -13   3  11      128.49      114.32      2.49 o
 -12   3  11      382.10      348.64      3.55 o
 -11   3  11       51.84       51.21      1.80 o
 -10   3  11        9.85        9.79      1.21 o
  -9   3  11       40.49       44.61      1.85 o
  -8   3  11      614.14      645.80      4.60 o
  -7   3  11      617.50      607.72      4.58 o
  -6   3  11     1004.88     1107.80      6.67 o
  -5   3  11       31.63       47.41      2.34 o
  -4   3  11       19.73       13.62      1.28 o
  -3   3  11     2315.55     2426.26     12.61 o
  -2   3  11      933.78      909.95      6.21 o
  -1   3  11      135.02      128.75      2.37 o
   0   3  11     1992.56     2070.21     10.58 o
   1   3  11      518.86      499.45      3.67 o
   2   3  11      664.14      677.24      4.32 o
   3   3  11       22.33       18.89      1.66 o
   4   3  11      240.27      237.20      3.29 o
   5   3  11      679.21      637.43      5.87 o
   6   3  11      170.83      165.86      3.75 o
   7   3  11       45.66       60.16      3.10 o
   8   3  11       36.00       38.41      3.41 o
   9   3  11       84.49       86.68      4.14 o
  10   3  11        0.73        1.89      2.23 o
  11   3  11        6.99        4.17      2.41 o
  12   3  11      209.11      208.40      4.56 o
  13   3  11       16.86       15.53      2.48 o
  14   3  11       38.60       39.06      3.20 o
  15   3  11       40.39       40.49      3.28 o
  16   3  11      679.23      735.72      9.79 o
  17   3  11       14.62       10.71      2.48 o
  18   3  11       29.65       19.14      2.92 o
  19   3  11       23.38       14.89      2.48 o
 -25   4  11       40.51       46.27     13.47 o
 -24   4  11        2.99        0.71      2.70 o
 -23   4  11       10.12       10.78      4.40 o
 -22   4  11        6.19        6.24      3.99 o
 -21   4  11      125.07      110.22     10.55 o
 -20   4  11      106.01       98.25      6.79 o
 -19   4  11       51.68       45.89      4.43 o
 -18   4  11     1477.15     1519.04     18.85 o
 -17   4  11     1255.55     1297.09     17.40 o
 -16   4  11      114.38      111.59      4.69 o
 -15   4  11      368.04      406.43      8.86 o
 -14   4  11       50.98       52.33      3.15 o
 -13   4  11      957.05      934.99     10.26 o
 -12   4  11      124.36      113.61      3.43 o
 -11   4  11       18.94       17.74      2.07 o
 -10   4  11       19.37       19.41      2.10 o
  -9   4  11      824.01      800.51      6.89 o
  -8   4  11        2.61        2.29      1.33 o
  -7   4  11     1325.36     1236.97      8.98 o
  -6   4  11      384.51      409.58      4.55 o
  -5   4  11      237.62      252.25      5.10 o
  -4   4  11       13.26       20.36      2.00 o
  -3   4  11      202.04      175.39      3.13 o
  -2   4  11      167.17      179.02      3.59 o
  -1   4  11      786.48      778.00      6.39 o
   0   4  11       67.01       76.13      2.69 o
   1   4  11      522.69      500.80      4.96 o
   2   4  11      195.64      187.63      3.83 o
   3   4  11        1.84        0.52      1.63 o
   4   4  11       41.95       42.42      2.97 o
   5   4  11      169.62      177.35      4.52 o
   6   4  11      165.67      178.26      4.66 o
   7   4  11     1312.60     1306.90     12.17 o
   8   4  11      354.49      317.97      4.59 o
   9   4  11      342.75      348.94      6.66 o
  10   4  11      114.32      115.08      6.11 o
  11   4  11       13.31       14.13      2.62 o
  12   4  11       71.60       61.28      3.24 o
  13   4  11      192.91      216.86      5.43 o
  14   4  11       19.93       26.64      3.56 o
  15   4  11       55.93       57.59      3.71 o
  16   4  11        1.07        0.79      2.05 o
  17   4  11       11.53        6.55      2.40 o
  18   4  11      218.76      243.76      6.19 o
 -23   5  11       15.33       10.04      4.06 o
 -22   5  11      101.41      125.01      5.72 o
 -21   5  11       11.09       12.53      3.88 o
 -20   5  11        7.03        8.46      3.30 o
 -19   5  11      673.24      746.30     11.83 o
 -18   5  11      115.39      137.35      5.98 o
 -17   5  11      263.84      287.10      8.36 o
 -16   5  11      396.90      367.84      8.56 o
 -15   5  11        5.81        9.73      3.29 o
 -14   5  11       18.99       19.82      4.27 o
 -13   5  11      133.08      143.28      5.76 o
 -12   5  11      324.01      354.66      7.43 o
 -11   5  11       56.27       62.26      3.84 o
 -10   5  11     1247.52     1270.74     13.17 o
  -9   5  11       52.35       55.81      4.44 o
  -8   5  11      284.52      314.10      7.47 o
  -7   5  11      260.84      243.42      6.72 o
  -6   5  11       26.87       28.19      3.95 o
  -5   5  11      200.27      209.46      5.34 o
  -4   5  11       76.73       74.03      3.71 o
  -3   5  11       57.98       55.86      4.74 o
  -2   5  11       99.29       90.09      3.69 o
  -1   5  11       73.11       67.65      4.66 o
   0   5  11       19.58       22.10      2.51 o
   1   5  11        0.07        0.92      1.81 o
   2   5  11       29.37       37.25      3.97 o
   3   5  11       28.04       28.08      3.68 o
   4   5  11      131.15      128.48      5.29 o
   5   5  11        0.46       -0.80      2.34 o
   6   5  11       19.56       15.27      3.47 o
   7   5  11      316.22      307.12      7.16 o
   8   5  11       62.64       69.22      5.06 o
   9   5  11       96.07      108.67      5.05 o
  10   5  11       95.54      105.28      6.34 o
  11   5  11      179.87      178.62      7.09 o
  12   5  11       26.80       26.74      5.79 o
  13   5  11      402.20      478.54     11.78 o
  14   5  11       14.96       12.39      3.46 o
  15   5  11       24.00       11.71      4.03 o
  16   5  11        1.91        2.82      4.25 o
 -21   6  11       12.81        8.50      2.93 o
 -20   6  11       32.89       24.47      3.84 o
 -19   6  11       27.57       18.27      3.35 o
 -18   6  11       88.57       96.20      4.79 o
 -17   6  11        6.57        4.67      2.35 o
 -16   6  11       22.62       26.63      3.31 o
 -15   6  11      256.41      276.23      6.10 o
 -14   6  11        0.02        0.04      2.34 o
 -13   6  11       52.42       71.97      5.37 o
 -12   6  11        9.23        9.52      3.28 o
 -11   6  11      141.60      164.77      7.60 o
 -10   6  11      462.29      434.45      7.98 o
  -9   6  11       10.75       11.79      3.13 o
  -8   6  11       94.59       94.45      5.35 o
  -7   6  11        2.18       -1.39      2.98 o
  -6   6  11      410.68      418.68      7.79 o
  -5   6  11       67.71       87.18      5.92 o
  -4   6  11      201.49      191.99      7.17 o
  -3   6  11       91.65       83.75      5.75 o
  -2   6  11       77.77       92.74      6.21 o
  -1   6  11      578.23      568.13      8.10 o
   0   6  11        1.01        0.82      2.26 o
   1   6  11      108.50      108.62      4.54 o
   2   6  11      885.40      911.29     12.18 o
   3   6  11        2.51        2.48      3.12 o
   4   6  11      387.92      407.50      8.95 o
   5   6  11       81.76       93.62      5.78 o
   6   6  11      317.69      339.17      7.81 o
   7   6  11        0.25       -3.02      3.02 o
   8   6  11      135.79      136.52      5.42 o
   9   6  11       61.30       54.05      4.05 o
  10   6  11      258.50      267.00      7.32 o
  11   6  11       67.62       78.72      6.45 o
  12   6  11       11.51        9.21      4.36 o
  13   6  11       35.02       20.96      4.90 o
  14   6  11        0.02        0.35      2.70 o
 -18   7  11       49.20       22.83      4.33 o
 -17   7  11       41.73       25.36      3.75 o
 -16   7  11        0.00       -0.05      2.31 o
 -15   7  11       83.00       92.36     10.66 o
 -14   7  11       64.69       70.94      5.11 o
 -13   7  11        0.32       -0.97      3.02 o
 -12   7  11      138.96      122.61      7.40 o
 -11   7  11       44.79       50.16      5.93 o
 -10   7  11       24.42       26.60      4.05 o
  -9   7  11       23.56       19.77      3.67 o
  -8   7  11       75.14       83.99      4.47 o
  -7   7  11       38.17       43.92      3.84 o
  -6   7  11       21.32       17.84      3.35 o
  -5   7  11        4.28        5.92      3.83 o
  -4   7  11        3.91        0.54      3.66 o
  -3   7  11      112.82      118.53      7.29 o
  -2   7  11      161.51      140.22      7.46 o
  -1   7  11      682.75      752.09     22.27 o
   0   7  11      415.13      434.20      9.68 o
   1   7  11      281.47      331.36      8.75 o
   2   7  11      274.49      264.45      7.56 o
   3   7  11       11.84        8.74      3.49 o
   4   7  11       64.18       67.86      4.44 o
   5   7  11      146.99      180.27      5.50 o
   6   7  11      205.10      227.29      5.84 o
   7   7  11       13.24       12.18      2.86 o
   8   7  11       78.36       72.64      6.20 o
   9   7  11        1.90        0.82      2.48 o
  10   7  11        0.33       -0.41      1.84 o
  11   7  11       28.96       22.39      3.92 o
 -14   8  11       16.08        9.45      3.62 o
 -13   8  11        0.77       -2.75      2.75 o
 -12   8  11       24.69       18.09      7.19 o
 -11   8  11       81.24       99.19     14.10 o
 -10   8  11        1.51        5.15      4.03 o
  -9   8  11       17.53       11.97      4.04 o
  -8   8  11       10.79       10.70      3.64 o
  -7   8  11       71.77       64.98      4.54 o
  -6   8  11        1.94        1.83      2.78 o
  -5   8  11        2.02       -0.66      2.79 o
  -4   8  11       13.21       12.05      3.74 o
  -3   8  11       88.04       84.50      5.50 o
  -2   8  11      119.50      110.02      7.39 o
  -1   8  11       58.54       41.83      6.04 o
   0   8  11       91.44       92.56      7.25 o
   1   8  11      468.68      492.58     11.75 o
   2   8  11      339.97      394.88     12.50 o
   3   8  11      186.10      216.35      8.47 o
   4   8  11      184.68      216.86      5.88 o
   5   8  11       39.06       21.81      3.26 o
   6   8  11       31.31       23.70      3.80 o
   7   8  11        0.27        0.35      2.16 o
 -28   0  12       51.95       72.80      8.74 o
 -26   0  12       98.51      122.62      7.27 o
 -24   0  12        4.57        4.15      3.38 o
 -22   0  12        7.02        2.59      2.44 o
 -20   0  12      156.38      135.08      5.03 o
 -18   0  12      265.00      251.88      7.21 o
 -16   0  12     2140.41     2164.64     17.20 o
 -14   0  12     1059.91      993.76      7.10 o
 -12   0  12     1604.67     1631.68      9.79 o
 -10   0  12      260.41      242.01      3.34 o
  -8   0  12      295.62      328.76      3.22 o
  -6   0  12     9843.22    10533.47     74.08 o
  -4   0  12       93.98       94.15      2.32 o
  -2   0  12      322.40      303.65      6.16 o
   0   0  12    11990.43    12623.71     76.48 o
   2   0  12     3482.81     3375.22     19.11 o
   4   0  12      746.00      866.50      9.52 o
   6   0  12      353.78      390.86      4.63 o
   8   0  12      282.07      259.34      4.37 o
  10   0  12      496.52      465.61      8.37 o
  12   0  12      133.35      120.81      4.94 o
  14   0  12      113.89      100.31      4.92 o
  16   0  12       56.51       56.42      5.65 o
  18   0  12       12.14       13.66      3.65 o
  20   0  12       52.98       57.75     16.59 o
 -28   1  12        0.02       -0.31      1.85 o
 -27   1  12      268.77      288.99     11.09 o
 -26   1  12        3.10       -0.34      1.39 o
 -25   1  12       18.79       15.56      2.70 o
 -24   1  12       51.55       40.90      3.05 o
 -23   1  12       69.12       75.06      3.38 o
 -22   1  12        4.24        1.69      2.06 o
 -21   1  12       11.49       10.83      2.34 o
 -20   1  12       18.42       21.72      2.62 o
 -19   1  12      229.18      237.21      4.71 o
 -18   1  12       81.00       69.99      3.14 o
 -17   1  12      813.17      789.57      7.31 o
 -16   1  12      138.77      133.09      2.78 o
 -15   1  12      124.36      141.82      2.00 o
 -14   1  12      183.03      171.86      2.01 o
 -13   1  12     1799.09     1732.07      8.07 o
 -12   1  12      244.31      261.03      2.55 o
 -11   1  12      103.20       77.52      1.29 o
 -10   1  12     3686.70     3850.06     16.05 o
  -9   1  12      595.88      635.50      5.98 o
  -8   1  12        3.26        2.10      0.58 o
  -7   1  12     2765.40     2912.10     10.93 o
  -6   1  12      395.44      387.62      2.05 o
  -5   1  12     8598.70     9324.25     40.80 o
  -4   1  12     4081.36     4401.09     18.72 o
  -3   1  12      880.08      938.64      4.82 o
  -2   1  12       84.65       70.23      1.47 o
  -1   1  12      521.14      631.46      3.73 o
   0   1  12       12.97        5.47      1.07 o
   1   1  12        4.94        5.63      0.94 o
   2   1  12     2908.23     2942.64     12.33 o
   3   1  12      725.01      764.05      3.99 o
   4   1  12     1095.13     1046.57      5.39 o
   5   1  12      254.47      279.48      2.45 o
   6   1  12       65.72       60.88      2.07 o
   7   1  12      752.41      749.10      7.53 o
   8   1  12       12.74        8.81      1.72 o
   9   1  12        5.93       11.14      2.19 o
  10   1  12      268.35      251.97      4.65 o
  11   1  12        0.40        1.53      1.67 o
  12   1  12       18.54       18.12      2.47 o
  13   1  12       38.67       41.83      2.75 o
  14   1  12       76.07       78.78      3.66 o
  15   1  12      262.06      256.12      4.84 o
  16   1  12      170.28      168.69      3.68 o
  17   1  12        0.78       -1.21      1.66 o
  18   1  12        8.33        2.94      1.71 o
  19   1  12       81.66       92.45      4.82 o
  20   1  12        0.37        1.35      1.75 o
 -27   2  12        2.21        2.91      1.71 o
 -26   2  12        1.98        0.16      1.36 o
 -25   2  12       13.45       10.28      2.43 o
 -24   2  12        1.01        1.76      2.33 o
 -23   2  12        3.01        0.80      2.23 o
 -22   2  12       61.32       57.80      3.79 o
 -21   2  12       57.07       52.87      4.13 o
 -20   2  12       33.50       25.83      3.14 o
 -19   2  12      780.34      824.58     10.42 o
 -18   2  12      175.13      181.42      4.08 o
 -17   2  12      576.29      576.36      6.72 o
 -16   2  12      628.79      581.95      6.63 o
 -15   2  12      242.90      233.88      3.66 o
 -14   2  12       34.23       31.70      2.05 o
 -13   2  12       46.42       53.91      1.86 o
 -12   2  12     1194.73     1311.72      7.42 o
 -11   2  12     1589.77     1624.34      8.43 o
 -10   2  12       18.10       28.56      1.73 o
  -9   2  12        5.25       19.59      1.74 o
  -8   2  12      245.29      315.90      2.97 o
  -7   2  12     3611.54     3893.55     17.64 o
  -6   2  12      490.48      478.50      4.00 o
  -5   2  12      552.00      617.53      4.85 o
  -4   2  12      249.60      215.46      2.73 o
  -3   2  12      123.94      111.32      2.12 o
  -2   2  12       32.99       36.94      1.50 o
  -1   2  12      405.57      436.72      3.04 o
   0   2  12      314.04      316.39      2.57 o
   1   2  12      213.29      208.32      2.14 o
   2   2  12        0.57        1.93      1.05 o
   3   2  12      203.34      196.72      2.31 o
   4   2  12      609.33      621.83      4.46 o
   5   2  12       23.07       27.62      1.67 o
   6   2  12      418.13      410.07      4.36 o
   7   2  12        4.62        7.27      2.17 o
   8   2  12       20.76       18.87      2.66 o
   9   2  12     1130.79     1127.51     10.49 o
  10   2  12       53.89       60.64      3.42 o
  11   2  12      916.46      881.31      8.77 o
  12   2  12       19.58       26.93      2.85 o
  13   2  12       13.30       16.62      2.50 o
  14   2  12       86.01       98.10      3.46 o
  15   2  12      118.62      129.93      3.67 o
  16   2  12       21.70       22.23      2.47 o
  17   2  12        0.52        1.08      1.65 o
  18   2  12       23.74       14.76      2.21 o
  19   2  12       45.00       57.04      3.72 o
 -26   3  12       19.52        8.35      2.36 o
 -25   3  12        1.15        0.56      1.92 o
 -24   3  12       35.83       25.92      3.01 o
 -23   3  12       44.15       46.12      3.50 o
 -22   3  12       27.44       27.91      3.50 o
 -21   3  12      135.92      120.86      4.77 o
 -20   3  12      440.63      425.58      7.99 o
 -19   3  12       12.30       14.84      2.95 o
 -18   3  12       49.53       43.17      3.64 o
 -17   3  12     1220.54     1299.58     14.40 o
 -16   3  12      448.30      408.09      6.85 o
 -15   3  12      231.79      244.41      5.31 o
 -14   3  12       56.81       61.37      3.34 o
 -13   3  12        7.57       11.20      1.40 o
 -12   3  12       16.15       20.24      1.55 o
 -11   3  12      264.84      235.32      2.87 o
 -10   3  12        0.14       -0.01      0.99 o
  -9   3  12       86.79       89.44      1.90 o
  -8   3  12      483.19      466.70      3.82 o
  -7   3  12      698.78      706.08      5.54 o
  -6   3  12     1562.10     1672.37      9.61 o
  -5   3  12      584.67      600.05      4.85 o
  -4   3  12     2071.86     2288.76     13.09 o
  -3   3  12      738.18      733.21      5.06 o
  -2   3  12        1.63        1.18      1.43 o
  -1   3  12      782.76      749.02      5.11 o
   0   3  12      541.61      563.50      4.11 o
   1   3  12        1.78        4.52      1.05 o
   2   3  12      212.49      214.74      2.51 o
   3   3  12      108.40      103.52      2.56 o
   4   3  12      265.98      234.07      3.88 o
   5   3  12       12.52       10.96      2.03 o
   6   3  12      456.91      459.16      5.84 o
   7   3  12     1530.01     1481.08     13.05 o
   8   3  12      202.21      200.94      5.18 o
   9   3  12       48.72       43.67      3.51 o
  10   3  12       84.64       78.53      3.78 o
  11   3  12        3.44        3.57      2.43 o
  12   3  12       29.39       18.92      2.68 o
  13   3  12        8.70       13.56      2.49 o
  14   3  12      126.09      121.25      4.93 o
  15   3  12      127.62      150.13      4.29 o
  16   3  12       76.10       83.06      3.35 o
  17   3  12       96.69      109.14      3.98 o
  18   3  12       15.66        9.91      1.87 o
 -25   4  12        2.78        0.54      2.42 o
 -24   4  12       24.48        5.84      3.58 o
 -23   4  12       27.00       25.95      4.36 o
 -22   4  12       14.68       15.97      4.20 o
 -21   4  12        0.63       -1.21      3.40 o
 -20   4  12       58.54       69.86      7.51 o
 -19   4  12       39.46       37.73      4.65 o
 -18   4  12      871.14      896.00     11.43 o
 -17   4  12      285.45      283.90      6.87 o
 -16   4  12      264.73      267.58      6.97 o
 -15   4  12     1791.28     1813.55     18.43 o
 -14   4  12       43.09       37.56      3.46 o
 -13   4  12     1523.47     1536.10     14.33 o
 -12   4  12      265.07      236.91      4.49 o
 -11   4  12      417.48      402.79      6.24 o
 -10   4  12      681.85      669.10      6.39 o
  -9   4  12        4.32        3.11      1.40 o
  -8   4  12       50.11       50.24      2.15 o
  -7   4  12      123.28      134.90      2.56 o
  -6   4  12       48.91       50.55      2.65 o
  -5   4  12       57.45       72.78      3.35 o
  -4   4  12      481.36      432.61      5.36 o
  -3   4  12      364.84      353.82      4.60 o
  -2   4  12      137.45      123.98      2.88 o
  -1   4  12        0.18        0.90      1.34 o
   0   4  12      185.96      178.74      3.71 o
   1   4  12      269.65      285.77      4.14 o
   2   4  12      375.07      379.27      5.95 o
   3   4  12      240.79      230.82      5.59 o
   4   4  12       59.59       74.80      3.93 o
   5   4  12       55.35       56.89      3.37 o
   6   4  12       23.12       33.32      5.19 o
   7   4  12      546.88      535.37     10.61 o
   8   4  12      506.04      478.22      6.57 o
   9   4  12      696.27      637.06      9.44 o
  10   4  12       31.31       34.16      2.79 o
  11   4  12        8.94        8.59      2.29 o
  12   4  12        0.18       -0.52      1.90 o
  13   4  12        7.24        5.67      2.25 o
  14   4  12        5.79        3.82      2.04 o
  15   4  12       16.98        8.68      2.95 o
  16   4  12       52.57       61.39      3.83 o
  17   4  12        9.12        7.38      2.31 o
 -23   5  12        3.54        2.61      2.86 o
 -22   5  12       38.33       19.94      6.57 o
 -21   5  12       53.63       54.31      3.80 o
 -20   5  12      118.57      133.39      5.24 o
 -19   5  12       10.01        5.05      3.25 o
 -18   5  12       43.47       42.16      5.02 o
 -17   5  12       35.16       35.94      4.64 o
 -16   5  12      364.44      380.61      9.25 o
 -15   5  12      304.69      324.39      7.08 o
 -14   5  12       34.25       38.06      3.91 o
 -13   5  12      216.38      232.49      5.91 o
 -12   5  12       70.96       80.16      5.00 o
 -11   5  12        6.41        8.45      2.75 o
 -10   5  12       40.12       40.66      4.71 o
  -9   5  12       61.82       77.30     12.45 o
  -8   5  12       39.03       38.57      3.97 o
  -7   5  12       35.35       38.40      4.40 o
  -6   5  12       14.17       20.33      3.12 o
  -5   5  12       18.71       22.59      3.52 o
  -4   5  12       30.72       31.76      3.32 o
  -3   5  12       42.00       48.81      3.27 o
  -2   5  12       48.70       52.59      3.14 o
  -1   5  12       83.59       99.77      3.81 o
   0   5  12      198.07      199.58      4.36 o
   1   5  12      304.57      296.59      6.29 o
   2   5  12        1.26        1.20      2.12 o
   3   5  12        0.93        3.15      3.19 o
   4   5  12        0.01        0.35      2.15 o
   5   5  12       42.80       44.51      4.51 o
   6   5  12      473.51      498.79      8.31 o
   7   5  12      379.34      391.85      7.36 o
   8   5  12      260.24      257.49      6.23 o
   9   5  12       70.61       67.89      5.41 o
  10   5  12       15.45       20.48      4.80 o
  11   5  12      127.49      110.84      5.62 o
  12   5  12       62.66       63.12      6.60 o
  13   5  12      142.46      159.50      8.00 o
  14   5  12        3.69        1.25      3.45 o
  15   5  12       19.47        6.95      4.12 o
  16   5  12       37.83       30.77      4.75 o
 -21   6  12        1.19        2.87      2.70 o
 -20   6  12       70.27       57.28      6.22 o
 -19   6  12      174.36      182.57      5.21 o
 -18   6  12      339.20      346.17      9.70 o
 -17   6  12       14.00       13.97      3.33 o
 -16   6  12        3.08        3.89      2.54 o
 -15   6  12       12.33       11.58      3.17 o
 -14   6  12       46.96       62.24      5.06 o
 -13   6  12       11.79       16.58      3.74 o
 -12   6  12       13.99       10.85      4.58 o
 -11   6  12       46.08       41.80      4.22 o
 -10   6  12       12.50       11.90      3.12 o
  -9   6  12      260.40      261.04      6.04 o
  -8   6  12        6.21        5.90      2.92 o
  -7   6  12      303.28      324.32      6.64 o
  -6   6  12        1.05        2.25      2.48 o
  -5   6  12       22.35       21.20      4.52 o
  -4   6  12      351.94      333.78      8.81 o
  -3   6  12       22.33       26.26      4.57 o
  -2   6  12        6.88        9.73      3.34 o
  -1   6  12      780.51      797.46      8.87 o
   0   6  12        3.76        8.41      2.75 o
   1   6  12       17.65       20.63      3.15 o
   2   6  12      267.35      245.74      7.17 o
   3   6  12      345.28      360.61      7.92 o
   4   6  12      125.59      123.90      6.36 o
   5   6  12       62.44       58.45      7.28 o
   6   6  12       59.22       61.00      4.84 o
   7   6  12       23.73       25.99      3.96 o
   8   6  12       11.40       10.75      3.56 o
   9   6  12        1.64        1.30      2.65 o
  10   6  12        1.19       -1.69      2.55 o
  11   6  12       69.65       64.12     14.27 o
  12   6  12      123.55      118.42      6.60 o
  13   6  12      137.33      161.59      6.76 o
 -18   7  12       81.09       96.12      5.93 o
 -17   7  12        1.04        0.48      1.70 o
 -16   7  12       16.95       12.16      3.29 o
 -15   7  12      226.50      233.92      9.53 o
 -14   7  12       10.13       10.69      4.39 o
 -13   7  12        0.42       -0.68      2.59 o
 -12   7  12       86.79       97.57      6.82 o
 -11   7  12       24.88       19.98      3.99 o
 -10   7  12       15.30       21.21      4.87 o
  -9   7  12       16.55       15.75      3.30 o
  -8   7  12       30.59       34.67      4.75 o
  -7   7  12        0.49        1.40      2.51 o
  -6   7  12       18.94       17.06      3.37 o
  -5   7  12        5.76        3.92      3.16 o
  -4   7  12       39.63       41.19      7.01 o
  -3   7  12       28.11       38.33      6.10 o
  -2   7  12      312.05      308.47     13.45 o
  -1   7  12      393.62      397.15     11.12 o
   0   7  12       72.85       76.94      5.16 o
   1   7  12       40.14       58.16      4.95 o
   2   7  12        0.24        0.08      2.19 o
   3   7  12       15.98       18.14      3.26 o
   4   7  12       78.16       88.43      5.30 o
   5   7  12       88.74       98.90      5.07 o
   6   7  12       17.77       17.11      3.32 o
   7   7  12        0.18        1.12      2.13 o
   8   7  12        0.18        2.15      2.05 o
   9   7  12        8.33        4.81      2.68 o
  10   7  12        1.06        3.19      3.39 o
 -13   8  12       91.96      106.22     11.93 o
 -12   8  12       28.92       18.27      5.72 o
 -11   8  12       14.80       11.64      4.37 o
 -10   8  12        0.40        2.21      2.20 o
  -9   8  12       43.27       46.49      5.70 o
  -8   8  12        6.25        6.70      3.78 o
  -7   8  12        0.99        1.77      2.58 o
  -6   8  12       24.83       16.81      4.43 o
  -5   8  12       49.27       34.89      6.87 o
  -4   8  12      222.22      224.94     13.01 o
  -3   8  12        7.91        4.54      3.08 o
  -2   8  12      122.19      114.08      8.25 o
  -1   8  12       32.33       19.06      4.91 o
   0   8  12       57.86       59.61      6.48 o
   1   8  12       17.51       10.28      4.10 o
   2   8  12       14.43       12.57      4.07 o
   3   8  12        0.57        1.45      3.77 o
   4   8  12        5.03        2.62      2.79 o
   5   8  12       18.92       12.66      4.17 o
   6   8  12       10.76        9.09      3.57 o
 -27   0  13        2.44        0.69      1.77 o
 -25   0  13       18.54        5.26      3.32 o
 -23   0  13       48.12       51.27      4.65 o
 -21   0  13      115.42      139.20      4.94 o
 -19   0  13      110.20      122.05      4.96 o
 -17   0  13      116.54      128.67      3.89 o
 -15   0  13      360.11      298.73      3.38 o
 -13   0  13      442.88      392.05      3.83 o
 -11   0  13       95.12      125.25      2.45 o
  -9   0  13        6.35        5.89      1.36 o
  -7   0  13     5162.13     5304.20     32.97 o
  -5   0  13      915.84      858.68      6.97 o
  -3   0  13      741.84      771.70      5.92 o
  -1   0  13     8791.47     9528.86     57.71 o
   1   0  13      431.08      421.24      4.06 o
   3   0  13     2268.02     2443.10     19.92 o
   5   0  13        6.68        0.99      1.50 o
   7   0  13      235.43      214.76      3.53 o
   9   0  13        0.01        2.86      2.28 o
  11   0  13        0.24        0.10      2.55 o
  13   0  13      455.90      406.01      9.08 o
  15   0  13       22.83       49.05     16.42 o
  17   0  13        0.30        0.37      1.96 o
  19   0  13        2.60        4.86      4.15 o
 -28   1  13        2.29        2.90      3.25 o
 -27   1  13       26.60        4.87      3.33 o
 -26   1  13       15.25        7.54      2.27 o
 -25   1  13        1.18       -0.25      1.78 o
 -24   1  13        0.36        0.82      2.38 o
 -23   1  13        0.16       -1.15      1.95 o
 -22   1  13      127.63      128.40      4.10 o
 -21   1  13       71.24       61.02      3.18 o
 -20   1  13       60.75       60.42      3.28 o
 -19   1  13      178.22      150.17      4.22 o
 -18   1  13     1640.38     1684.91     14.69 o
 -17   1  13      184.44      184.51      4.08 o
 -16   1  13      310.77      291.73      4.06 o
 -15   1  13        8.06        6.95      1.62 o
 -14   1  13      283.53      307.59      2.98 o
 -13   1  13       73.95       73.51      1.67 o
 -12   1  13      562.45      633.01      4.06 o
 -11   1  13      365.86      425.95      3.21 o
 -10   1  13     1153.34     1165.06      5.69 o
  -9   1  13       36.28       51.62      1.34 o
  -8   1  13      266.07      277.69      2.42 o
  -7   1  13        1.01       10.58      0.89 o
  -6   1  13       97.62       92.72      1.62 o
  -5   1  13     3758.54     3800.75     19.20 o
  -4   1  13      724.24      742.79      4.36 o
  -3   1  13     1049.66     1055.58      5.22 o
  -2   1  13      430.28      495.33      3.54 o
  -1   1  13        1.63       12.39      1.21 o
   0   1  13       11.15       38.03      1.48 o
   1   1  13     1283.14     1323.78      6.71 o
   2   1  13     7008.51     7177.23     31.28 o
   3   1  13      588.18      596.26      3.61 o
   4   1  13       22.47       17.47      1.36 o
   5   1  13     1521.28     1637.05      7.96 o
   6   1  13      365.60      359.53      4.80 o
   7   1  13        0.57        1.59      2.11 o
   8   1  13       30.03       32.58      3.09 o
   9   1  13       78.80       75.23      3.85 o
  10   1  13       41.74       39.31      3.69 o
  11   1  13       21.31       23.83      3.01 o
  12   1  13        5.64        5.86      2.50 o
  13   1  13       16.38       21.15      2.97 o
  14   1  13      181.98      181.65      4.36 o
  15   1  13       51.08       57.80      3.39 o
  16   1  13        0.01       -0.38      1.56 o
  17   1  13        0.95        0.03      1.88 o
  18   1  13       77.50       79.99      2.97 o
  19   1  13        0.16        0.35      1.65 o
 -27   2  13       17.38       13.12      2.62 o
 -26   2  13        0.10       -1.19      1.58 o
 -25   2  13       62.54       66.12      3.81 o
 -24   2  13      146.23      144.42      4.14 o
 -23   2  13      647.46      640.64      7.95 o
 -22   2  13        2.71        2.21      2.34 o
 -21   2  13       37.02       42.35      3.60 o
 -20   2  13      250.36      235.19      5.47 o
 -19   2  13       38.28       26.99      2.82 o
 -18   2  13      678.66      696.44      7.28 o
 -17   2  13     2415.35     2459.30     19.82 o
 -16   2  13      542.33      479.67      6.60 o
 -15   2  13       18.64       16.33      2.29 o
 -14   2  13      130.39      126.22      3.69 o
 -13   2  13      498.29      512.60      5.46 o
 -12   2  13      367.70      379.43      4.20 o
 -11   2  13        1.21        1.21      1.14 o
 -10   2  13     2766.79     2788.05     13.60 o
  -9   2  13     1546.57     1457.83      8.08 o
  -8   2  13      262.52      243.62      2.92 o
  -7   2  13     2862.01     3065.99     16.84 o
  -6   2  13        2.92        1.24      0.99 o
  -5   2  13     2873.41     3062.83     15.90 o
  -4   2  13       28.15       37.15      1.58 o
  -3   2  13      235.91      283.22      2.55 o
  -2   2  13        5.52        5.92      1.07 o
  -1   2  13      979.56     1122.01      5.36 o
   0   2  13      212.14      210.77      2.12 o
   1   2  13      145.53      135.19      1.77 o
   2   2  13      222.18      218.95      2.45 o
   3   2  13      111.04      119.88      2.28 o
   4   2  13     1668.43     1720.52      9.80 o
   5   2  13      317.33      302.69      3.95 o
   6   2  13      150.03      129.09      3.04 o
   7   2  13      159.54      142.61      3.88 o
   8   2  13       44.19       50.14      3.71 o
   9   2  13      411.20      432.92     10.09 o
  10   2  13      292.72      293.05      5.47 o
  11   2  13      330.13      311.54      5.48 o
  12   2  13      107.29      117.02      4.01 o
  13   2  13        1.73        0.88      1.84 o
  14   2  13       66.09       58.50      2.95 o
  15   2  13        3.43        2.89      1.93 o
  16   2  13        6.54        4.50      1.82 o
  17   2  13       36.69       28.52      2.94 o
  18   2  13        1.36       -0.65      1.38 o
  19   2  13       13.51        7.15      3.70 o
 -26   3  13        0.21       -0.05      1.90 o
 -25   3  13        5.43       10.32      2.35 o
 -24   3  13       33.78       24.68      3.35 o
 -23   3  13       49.02       43.53      4.07 o
 -22   3  13       14.83        9.75      2.84 o
 -21   3  13       15.94       19.08      3.44 o
 -20   3  13      102.12      123.42      5.49 o
 -19   3  13      878.94      857.06      9.87 o
 -18   3  13       11.20       13.67      2.85 o
 -17   3  13      117.11      126.68      5.01 o
 -16   3  13        3.31        4.87      2.50 o
 -15   3  13      150.40      129.76      4.51 o
 -14   3  13      992.74      955.77      9.01 o
 -13   3  13       16.60       18.61      1.91 o
 -12   3  13      107.28      107.44      2.65 o
 -11   3  13        6.40        9.99      1.35 o
 -10   3  13      504.29      553.93      6.17 o
  -9   3  13       65.26       67.21      2.05 o
  -8   3  13       64.76       71.25      2.00 o
  -7   3  13       13.09       19.80      1.49 o
  -6   3  13      259.64      252.99      2.94 o
  -5   3  13      172.15      145.44      2.38 o
  -4   3  13      206.87      208.58      3.28 o
  -3   3  13      208.74      180.27      3.08 o
  -2   3  13     3061.46     2992.67     16.41 o
  -1   3  13      172.78      175.52      3.16 o
   0   3  13      681.79      719.61      4.99 o
   1   3  13        5.11        6.69      1.38 o
   2   3  13       88.46       98.66      2.64 o
   3   3  13       10.11       11.99      1.67 o
   4   3  13      163.48      167.33      3.58 o
   5   3  13      399.87      382.56      5.81 o
   6   3  13      107.66       96.86      3.45 o
   7   3  13        5.68       11.48      2.78 o
   8   3  13       29.77       34.18      3.35 o
   9   3  13      285.16      271.70      5.50 o
  10   3  13      596.44      542.66      7.73 o
  11   3  13        1.72        0.24      2.06 o
  12   3  13        4.52        7.66      2.39 o
  13   3  13       52.37       45.27      3.41 o
  14   3  13       58.93       60.19      3.23 o
  15   3  13      245.43      244.43      4.65 o
  16   3  13        0.79        2.04      1.66 o
  17   3  13       95.28       97.54      3.95 o
  18   3  13      134.62      165.82      5.48 o
 -25   4  13        7.60        0.04      2.07 o
 -24   4  13        0.00       -0.28      3.19 o
 -23   4  13        0.04       -0.96      2.87 o
 -22   4  13       42.78       31.85      5.45 o
 -21   4  13      354.94      371.01      7.61 o
 -20   4  13        9.78       11.71      2.80 o
 -19   4  13       41.43       37.20      3.70 o
 -18   4  13     1361.24     1399.65     15.63 o
 -17   4  13      272.72      269.31      7.55 o
 -16   4  13        0.81       -0.11      2.15 o
 -15   4  13      476.33      478.88      7.99 o
 -14   4  13        0.05        2.09      2.10 o
 -13   4  13        0.30        4.03      2.27 o
 -12   4  13       61.35       63.18      3.61 o
 -11   4  13       12.83       15.43      2.19 o
 -10   4  13      197.58      205.75      4.23 o
  -9   4  13       46.91       46.21      2.67 o
  -8   4  13      569.93      556.19      5.51 o
  -7   4  13        7.62       11.59      2.54 o
  -6   4  13      847.51      897.01     24.70 o
  -5   4  13      740.02      707.94     12.75 o
  -4   4  13        7.06        9.42      2.40 o
  -3   4  13       25.87       30.49      2.44 o
  -2   4  13      326.16      311.29      4.29 o
  -1   4  13      219.30      207.88      3.60 o
   0   4  13       81.70       75.59      2.60 o
   1   4  13       42.88       47.42      4.37 o
   2   4  13        1.69        2.23      2.22 o
   3   4  13       15.57       15.82      2.68 o
   4   4  13       95.76       88.98      3.81 o
   5   4  13       48.85       44.93      3.53 o
   6   4  13      377.97      366.96      6.42 o
   7   4  13       14.75        7.92      2.96 o
   8   4  13       19.00       30.41      3.94 o
   9   4  13       45.53       38.36      3.08 o
  10   4  13       86.41       90.29      4.08 o
  11   4  13       57.05       60.49      3.56 o
  12   4  13       77.05       82.17      3.44 o
  13   4  13        1.43        1.23      1.88 o
  14   4  13       29.57       20.88      4.72 o
  15   4  13       67.49       57.78      8.61 o
  16   4  13        8.63        3.24      2.24 o
  17   4  13       10.30        6.29      4.19 o
 -23   5  13        5.26        1.58      2.91 o
 -22   5  13       66.77       58.68     15.36 o
 -21   5  13      408.17      430.66     14.24 o
 -20   5  13      136.92      155.92      5.58 o
 -19   5  13      997.09     1100.46     14.15 o
 -18   5  13      247.82      258.78      8.18 o
 -17   5  13       32.87       33.91      4.77 o
 -16   5  13       20.35       24.31      4.33 o
 -15   5  13      107.84      111.83      5.31 o
 -14   5  13      647.63      648.37      9.16 o
 -13   5  13      883.21      886.21     11.87 o
 -12   5  13      477.25      474.92      8.09 o
 -11   5  13       54.25       50.05      4.68 o
 -10   5  13      204.40      210.76      7.45 o
  -9   5  13      748.17      725.01     11.21 o
  -8   5  13      241.96      230.05      6.36 o
  -7   5  13       13.10       10.87      3.05 o
  -6   5  13       39.84       35.02      3.67 o
  -5   5  13      254.40      251.90      6.59 o
  -4   5  13      490.13      476.03      7.82 o
  -3   5  13      194.44      195.80      5.46 o
  -2   5  13      701.79      683.19      8.65 o
  -1   5  13       32.12       45.57      6.20 o
   0   5  13      909.36      915.31     10.51 o
   1   5  13      457.46      452.68      7.50 o
   2   5  13      346.04      340.38      6.71 o
   3   5  13        7.60        9.72      3.51 o
   4   5  13       36.68       34.07      4.36 o
   5   5  13      101.51      126.67     10.89 o
   6   5  13      760.23      795.61     13.70 o
   7   5  13        5.04        4.98      3.31 o
   8   5  13      473.32      478.37      8.10 o
   9   5  13       31.14       28.60      3.84 o
  10   5  13        8.63        4.14      3.66 o
  11   5  13       85.44       88.08      5.55 o
  12   5  13       66.91       83.13      7.45 o
  13   5  13        5.82       -0.65      3.19 o
  14   5  13        2.25        1.71      3.26 o
  15   5  13       94.11      106.67      5.67 o
 -21   6  13        0.03       -0.17      2.32 o
 -20   6  13        2.95        0.26      1.86 o
 -19   6  13       41.42       44.83      6.89 o
 -18   6  13       20.81       17.68      3.34 o
 -17   6  13        7.96        8.46      3.06 o
 -16   6  13       24.34       23.74      3.07 o
 -15   6  13        0.21        2.55      2.85 o
 -14   6  13       85.10       87.65      6.05 o
 -13   6  13      234.14      249.62      8.75 o
 -12   6  13      179.97      191.16      6.77 o
 -11   6  13      148.69      159.49      5.80 o
 -10   6  13       25.37       30.07      3.57 o
  -9   6  13        2.45        2.10      2.72 o
  -8   6  13       46.90       52.36      6.81 o
  -7   6  13      186.61      196.42      6.32 o
  -6   6  13        8.52        9.47      3.09 o
  -5   6  13       48.71       47.85      5.03 o
  -4   6  13       15.30       17.09      4.58 o
  -3   6  13      147.60      156.01      6.54 o
  -2   6  13       64.17       64.30      4.51 o
  -1   6  13      141.21      123.30      5.13 o
   0   6  13        0.56        2.83      3.04 o
   1   6  13      768.01      806.33     17.84 o
   2   6  13       72.39       75.27      6.15 o
   3   6  13        0.29        2.19      2.24 o
   4   6  13      189.35      193.45      6.50 o
   5   6  13        5.92        8.43      3.58 o
   6   6  13      174.52      183.39      6.69 o
   7   6  13      166.44      169.47      5.92 o
   8   6  13       37.60       39.25      3.96 o
   9   6  13        4.04        3.88      2.66 o
  10   6  13        8.57        7.69      3.04 o
  11   6  13       73.03       68.37     10.69 o
  12   6  13       12.00        9.12      4.31 o
  13   6  13       22.53       16.38      3.97 o
 -18   7  13        5.89        8.07      4.35 o
 -17   7  13       90.00      104.13      6.46 o
 -16   7  13        1.32       -0.37      2.17 o
 -15   7  13       50.85       53.74      8.25 o
 -14   7  13        4.57        4.31      3.93 o
 -13   7  13       14.65       14.26      4.66 o
 -12   7  13       21.05       32.96      5.49 o
 -11   7  13      182.90      209.78      8.11 o
 -10   7  13      148.07      138.95      5.37 o
  -9   7  13      261.91      252.45      6.56 o
  -8   7  13        1.28        3.03      2.79 o
  -7   7  13       40.48       42.72      4.37 o
  -6   7  13       16.71       19.85      4.96 o
  -5   7  13      105.82      119.99      6.60 o
  -4   7  13       39.61       43.05      5.29 o
  -3   7  13      249.67      244.19      9.52 o
  -2   7  13      307.53      301.11     13.35 o
  -1   7  13      148.79      132.31      8.68 o
   0   7  13      132.93      130.40      5.84 o
   1   7  13       41.72       74.59      5.14 o
   2   7  13      120.43      122.31      5.23 o
   3   7  13      142.56      147.15      5.39 o
   4   7  13        5.17        5.16      2.75 o
   5   7  13       32.60       28.47      3.90 o
   6   7  13       28.09       21.94      3.23 o
   7   7  13        2.12        2.04      2.47 o
   8   7  13        0.43       -0.29      1.80 o
   9   7  13        1.31       -0.30      2.72 o
 -13   8  13      224.71      257.41     14.81 o
 -12   8  13        1.68       -0.47      3.51 o
 -11   8  13        7.70        8.05      3.82 o
 -10   8  13        7.56        5.97      3.83 o
  -9   8  13       72.92       86.91      5.49 o
  -8   8  13       46.00       36.02      4.99 o
  -7   8  13       16.01        9.05      3.42 o
  -6   8  13       13.39        6.84      3.96 o
  -5   8  13       34.28       20.18      4.57 o
  -4   8  13       18.36        8.83      4.39 o
  -3   8  13      104.59      116.99     10.22 o
  -2   8  13       41.76       34.05      6.68 o
  -1   8  13       14.62       13.41      5.09 o
   0   8  13       23.95       16.77      4.46 o
   1   8  13        2.71        2.08      3.32 o
   2   8  13       19.96       19.63      4.25 o
   3   8  13        0.22       -0.28      2.86 o
   4   8  13        4.54        7.00      3.07 o
 -28   0  14        3.97        2.88      3.49 o
 -26   0  14        2.24        1.40      2.18 o
 -24   0  14        0.27        1.00      2.79 o
 -22   0  14        4.94        0.98      2.52 o
 -20   0  14        0.87        2.21      2.33 o
 -18   0  14       38.95       35.88      3.41 o
 -16   0  14     2838.93     2629.45     21.10 o
 -14   0  14     2098.47     2066.26     13.19 o
 -12   0  14     2402.86     2368.38     13.56 o
 -10   0  14      945.40     1093.69      7.07 o
  -8   0  14     2093.07     2282.75     13.87 o
  -6   0  14     1949.86     1909.58     10.93 o
  -4   0  14       80.58      100.80      2.33 o
  -2   0  14     1077.46     1069.20      8.40 o
   0   0  14        1.76        3.52      1.26 o
   2   0  14     1986.03     2140.53     12.43 o
   4   0  14      224.78      211.31      3.75 o
   6   0  14      582.95      584.39      6.71 o
   8   0  14      208.61      186.05      5.05 o
  10   0  14      258.90      224.34      7.78 o
  12   0  14        1.52        0.42      2.67 o
  14   0  14        2.18        3.23      2.85 o
  16   0  14        2.13        2.57      2.36 o
  18   0  14       81.36      110.28     30.18 o
 -27   1  14        9.46        0.97      2.00 o
 -26   1  14        1.74        0.79      2.00 o
 -25   1  14        0.21        0.88      1.86 o
 -24   1  14       60.76       54.14      3.42 o
 -23   1  14        1.07        1.76      1.92 o
 -22   1  14       20.10       24.36      3.30 o
 -21   1  14       14.75       21.15      2.56 o
 -20   1  14       90.12       98.37      3.84 o
 -19   1  14       38.54       32.19      2.81 o
 -18   1  14      209.90      218.97      5.00 o
 -17   1  14       96.72       94.19      3.21 o
 -16   1  14     1697.26     1724.20     12.18 o
 -15   1  14        9.57       12.45      1.68 o
 -14   1  14        2.64        2.61      1.06 o
 -13   1  14       27.40       25.97      1.41 o
 -12   1  14       13.88       24.66      1.42 o
 -11   1  14      638.85      686.87      4.18 o
 -10   1  14       15.23       21.54      1.16 o
  -9   1  14        7.71       14.95      1.03 o
  -8   1  14      609.00      632.34      3.48 o
  -7   1  14     1992.48     2115.33      8.93 o
  -6   1  14        7.16       10.65      1.23 o
  -5   1  14       41.36       60.63      1.67 o
  -4   1  14      407.21      430.51      3.45 o
  -3   1  14      503.48      539.47      3.60 o
  -2   1  14      771.86      784.31      4.35 o
  -1   1  14       78.60       80.04      1.73 o
   0   1  14     3622.39     3621.12     14.92 o
   1   1  14     1586.12     1576.36      7.40 o
   2   1  14     1106.83     1120.33      5.74 o
   3   1  14     1489.78     1471.67      8.76 o
   4   1  14     1369.84     1407.90      7.70 o
   5   1  14      526.60      570.45      5.61 o
   6   1  14       44.35       60.83      6.96 o
   7   1  14      367.50      324.22      7.18 o
   8   1  14      105.75      112.47      3.96 o
   9   1  14     1257.10     1271.51     11.90 o
  10   1  14      105.42      111.48      4.08 o
  11   1  14      193.27      208.70      4.98 o
  12   1  14        0.28       -0.88      1.82 o
  13   1  14       28.91       23.08      2.83 o
  14   1  14      108.15      114.14      3.68 o
  15   1  14       33.80       33.91      2.76 o
  16   1  14        3.44        4.36      1.96 o
  17   1  14       11.24        5.31      1.55 o
  18   1  14       42.34       27.97      3.36 o
 -27   2  14       97.76      111.72      4.05 o
 -26   2  14        0.64        0.09      1.26 o
 -25   2  14      155.37      130.77      4.25 o
 -24   2  14        8.52        4.64      2.04 o
 -23   2  14      191.63      192.62      4.72 o
 -22   2  14      101.55      105.57      4.70 o
 -21   2  14        0.47        0.13      2.20 o
 -20   2  14      285.46      268.05      6.51 o
 -19   2  14     1236.79     1193.73     11.15 o
 -18   2  14      243.03      218.00      5.40 o
 -17   2  14     1731.91     1693.11     14.87 o
 -16   2  14        5.23       11.01      2.85 o
 -15   2  14     1071.26     1073.13      9.76 o
 -14   2  14       25.92       17.37      2.62 o
 -13   2  14        0.64        4.17      2.33 o
 -12   2  14      378.89      353.92      7.35 o
 -11   2  14      117.44      112.35      2.41 o
 -10   2  14      598.26      592.31      4.52 o
  -9   2  14      281.17      280.23      3.41 o
  -8   2  14      741.78      857.18      5.42 o
  -7   2  14     1753.51     1858.70      8.82 o
  -6   2  14      317.87      293.68      2.78 o
  -5   2  14       64.23       47.02      1.84 o
  -4   2  14       85.82       86.02      2.03 o
  -3   2  14      311.01      333.50      3.06 o
  -2   2  14      573.87      552.86      3.36 o
  -1   2  14      944.19     1051.39      5.15 o
   0   2  14       35.96       46.27      1.32 o
   1   2  14     1009.11     1093.74      5.81 o
   2   2  14       21.95       38.10      1.59 o
   3   2  14       44.90       46.11      1.97 o
   4   2  14      441.86      443.01      5.01 o
   5   2  14        0.08        0.66      1.47 o
   6   2  14       35.86       38.43      3.38 o
   7   2  14      883.26      852.57      9.28 o
   8   2  14      524.27      478.77      7.21 o
   9   2  14       79.62       91.70      4.13 o
  10   2  14       36.98       42.93      3.21 o
  11   2  14        2.39        2.65      2.09 o
  12   2  14       27.16       32.03      2.94 o
  13   2  14       47.52       55.95      3.37 o
  14   2  14      141.76      142.53      3.77 o
  15   2  14        5.57        5.62      1.74 o
  16   2  14        4.30        4.55      1.66 o
  17   2  14        6.84        4.54      1.98 o
  18   2  14        2.10        4.11      2.51 o
 -26   3  14        4.73        3.39      2.86 o
 -25   3  14        4.24        3.24      2.09 o
 -24   3  14       63.58       66.24      3.85 o
 -23   3  14        1.74        1.69      2.13 o
 -22   3  14       75.10       65.76      4.05 o
 -21   3  14        9.39       12.46      2.93 o
 -20   3  14       47.06       46.03      3.29 o
 -19   3  14      501.90      491.98      7.62 o
 -18   3  14       25.38       31.48      3.81 o
 -17   3  14     1538.38     1528.60     15.06 o
 -16   3  14      398.23      394.44      7.44 o
 -15   3  14      227.10      202.40      4.63 o
 -14   3  14      726.42      698.99      7.94 o
 -13   3  14      486.31      502.02      6.22 o
 -12   3  14        0.19        1.14      1.16 o
 -11   3  14       21.80       22.08      1.86 o
 -10   3  14      120.74      132.45      3.07 o
  -9   3  14        4.37        4.61      1.36 o
  -8   3  14       56.63       69.42      2.38 o
  -7   3  14      560.18      569.57      5.00 o
  -6   3  14       54.63       70.76      2.62 o
  -5   3  14      393.64      374.94      4.78 o
  -4   3  14      117.24      113.66      2.64 o
  -3   3  14      435.79      379.79      4.36 o
  -2   3  14      347.28      405.72      4.18 o
  -1   3  14        7.99       11.78      1.91 o
   0   3  14     1295.03     1242.31      9.97 o
   1   3  14      268.50      255.48      3.17 o
   2   3  14      130.21      132.98      3.57 o
   3   3  14      451.06      445.02      5.31 o
   4   3  14       69.77       63.06      2.78 o
   5   3  14       52.28       51.28      3.02 o
   6   3  14      159.18      177.13      4.26 o
   7   3  14       44.26       47.94      4.55 o
   8   3  14     1255.42     1290.40     13.42 o
   9   3  14       50.94       59.82      4.22 o
  10   3  14      110.08       97.07      5.06 o
  11   3  14       49.90       42.15      3.40 o
  12   3  14        7.54        4.58      2.28 o
  13   3  14        0.34        2.47      1.90 o
  14   3  14        5.82        9.08      2.15 o
  15   3  14        1.77        0.75      1.64 o
  16   3  14        0.46        0.89      1.56 o
  17   3  14        1.25       -0.02      1.76 o
 -25   4  14       18.69        5.64      3.26 o
 -24   4  14       95.81      113.28      5.48 o
 -23   4  14        2.36        1.47      2.03 o
 -22   4  14       31.15       27.21      3.39 o
 -21   4  14        6.44        9.36      2.77 o
 -20   4  14        1.94        2.77      2.37 o
 -19   4  14        0.66        1.76      2.39 o
 -18   4  14       14.08       10.46      3.11 o
 -17   4  14      125.67      126.54      5.54 o
 -16   4  14       69.11       69.08      4.32 o
 -15   4  14      102.80      110.19      6.08 o
 -14   4  14      112.96      123.64      5.02 o
 -13   4  14       29.00       29.23      2.89 o
 -12   4  14      264.02      243.53      5.21 o
 -11   4  14       70.82       66.72      3.04 o
 -10   4  14     1823.17     1750.85     17.87 o
  -9   4  14      155.39      166.98      5.41 o
  -8   4  14       41.25       39.54      2.72 o
  -7   4  14       69.21       73.40      3.64 o
  -6   4  14       95.12      100.53      4.80 o
  -5   4  14      284.62      267.61      6.88 o
  -4   4  14       28.09       32.27      4.57 o
  -3   4  14      232.28      249.36      5.41 o
  -2   4  14     1538.25     1532.23     12.55 o
  -1   4  14      490.37      481.50      5.88 o
   0   4  14      450.74      423.69      5.49 o
   1   4  14      143.97      123.07      5.56 o
   2   4  14      746.90      735.57      8.81 o
   3   4  14     1670.15     1686.79     14.60 o
   4   4  14      626.83      632.64      7.88 o
   5   4  14       60.97       52.49      3.67 o
   6   4  14      247.44      227.32      5.27 o
   7   4  14       23.21       24.76      2.91 o
   8   4  14       54.97       60.74      3.96 o
   9   4  14       32.00       30.10      3.20 o
  10   4  14      136.94      138.66      4.11 o
  11   4  14      198.08      177.46      4.18 o
  12   4  14        6.69        2.47      1.79 o
  13   4  14        5.90        3.23      1.93 o
  14   4  14        2.76        1.47      1.84 o
  15   4  14       23.28       15.67      2.89 o
  16   4  14       34.24       51.71      9.31 o
 -23   5  14        0.20       -0.16      2.40 o
 -22   5  14       12.83        4.84      2.19 o
 -21   5  14       53.28       21.74      8.91 o
 -20   5  14      252.19      275.77      7.22 o
 -19   5  14      175.36      194.83      7.02 o
 -18   5  14       22.54       18.63      4.41 o
 -17   5  14        6.76       11.51      4.43 o
 -16   5  14        0.65       -0.93      2.98 o
 -15   5  14      200.37      216.75      6.11 o
 -14   5  14      214.25      218.40      5.75 o
 -13   5  14       12.77       10.70      3.48 o
 -12   5  14      633.68      642.26     10.51 o
 -11   5  14       37.03       42.61      4.63 o
 -10   5  14       63.84       72.11      5.85 o
  -9   5  14      190.82      184.11      6.14 o
  -8   5  14     1072.39     1126.91     13.35 o
  -7   5  14      278.29      290.07     11.68 o
  -6   5  14       95.60      107.34      5.06 o
  -5   5  14      514.57      506.86      8.62 o
  -4   5  14      174.57      152.07      5.47 o
  -3   5  14      661.02      621.51      9.16 o
  -2   5  14      143.04      151.68      5.05 o
  -1   5  14      307.89      298.93      5.83 o
   0   5  14      332.69      348.33      6.70 o
   1   5  14     1989.60     2076.99     19.29 o
   2   5  14       97.29      101.62      4.44 o
   3   5  14      671.53      659.53     12.98 o
   4   5  14      418.34      429.17      8.45 o
   5   5  14      241.57      282.81     11.57 o
   6   5  14      191.92      178.13      5.69 o
   7   5  14      826.70      857.39     12.34 o
   8   5  14        9.48       11.69      3.10 o
   9   5  14        0.18        2.05      2.79 o
  10   5  14       25.55       19.30      3.39 o
  11   5  14       15.43        9.42      3.83 o
  12   5  14        1.65        1.02      2.35 o
  13   5  14       34.51       26.48      4.72 o
  14   5  14        1.68       -0.91      3.19 o
 -21   6  14       96.98      117.59      6.07 o
 -20   6  14       16.40       12.19      3.04 o
 -19   6  14        0.29        0.02      2.44 o
 -18   6  14       32.38       28.08      5.20 o
 -17   6  14        0.79       -0.94      2.31 o
 -16   6  14       11.56        5.28      3.23 o
 -15   6  14        0.02       -0.49      2.63 o
 -14   6  14       74.88      108.22     25.35 o
 -13   6  14      534.11      591.08     11.36 o
 -12   6  14        5.79        7.87      3.71 o
 -11   6  14      163.20      153.05      5.61 o
 -10   6  14      185.31      194.71      5.56 o
  -9   6  14      121.82      125.25      5.06 o
  -8   6  14      313.17      337.52      7.48 o
  -7   6  14      347.99      332.77      7.86 o
  -6   6  14        9.81        6.73      3.00 o
  -5   6  14        2.57        2.65      2.84 o
  -4   6  14      127.91      141.89      5.69 o
  -3   6  14        7.17        6.51      3.81 o
  -2   6  14      680.28      683.72     16.86 o
  -1   6  14       12.84       14.81      3.11 o
   0   6  14       21.36       28.30      3.42 o
   1   6  14      224.20      230.80      6.28 o
   2   6  14      273.34      274.01      9.31 o
   3   6  14       69.80       75.33      5.64 o
   4   6  14       59.44       76.18      5.35 o
   5   6  14      150.94      147.88      5.91 o
   6   6  14       62.04       75.33      5.39 o
   7   6  14       60.42       74.85      4.81 o
   8   6  14       16.77       12.59      3.45 o
   9   6  14       39.23       24.52      4.75 o
  10   6  14        2.14       -0.49      2.57 o
  11   6  14        0.59        3.12      4.05 o
  12   6  14        3.03       -0.14      3.10 o
 -17   7  14        6.21        3.30      3.74 o
 -16   7  14        8.75        8.31      3.94 o
 -15   7  14       59.21       50.79      5.74 o
 -14   7  14       37.91       29.42      4.67 o
 -13   7  14      103.29      128.79      7.06 o
 -12   7  14       17.84       20.36      5.05 o
 -11   7  14      218.31      238.15      8.35 o
 -10   7  14        1.16        2.71      2.62 o
  -9   7  14        7.47        6.68      3.15 o
  -8   7  14       48.39       43.16      4.13 o
  -7   7  14        3.48        3.93      3.07 o
  -6   7  14       22.76       25.47      4.46 o
  -5   7  14        3.88        7.67      3.50 o
  -4   7  14        1.51        3.24      3.45 o
  -3   7  14      133.00      137.46      5.86 o
  -2   7  14       18.35       25.41      6.69 o
  -1   7  14       70.67       68.57      6.94 o
   0   7  14       54.80       71.44      6.92 o
   1   7  14      462.98      483.65      9.40 o
   2   7  14       87.05      100.14      4.93 o
   3   7  14        5.39        6.70      2.96 o
   4   7  14        0.38        2.97      2.54 o
   5   7  14        7.73       10.25      2.91 o
   6   7  14        6.13        4.42      2.49 o
   7   7  14        4.27        1.95      2.64 o
   8   7  14        7.80        6.69      3.47 o
 -12   8  14        6.47        5.51      3.74 o
 -11   8  14        2.38        3.89      3.36 o
 -10   8  14        0.02        0.96      3.00 o
  -9   8  14        9.58        7.27      3.50 o
  -8   8  14       15.93       12.80      4.07 o
  -7   8  14       31.52       15.49      4.05 o
  -6   8  14        2.18        2.87      2.92 o
  -5   8  14        0.31        1.84      3.07 o
  -4   8  14        0.61        1.72      2.54 o
  -3   8  14        3.22        2.41      6.36 o
  -2   8  14       27.32       13.64      5.09 o
  -1   8  14        2.95        0.85      3.08 o
   0   8  14      142.23      156.80      6.95 o
   1   8  14      262.84      315.21      9.33 o
   2   8  14      128.40      150.84     24.84 o
   3   8  14        0.12        3.18      3.05 o
 -27   0  15        3.82        1.04      2.22 o
 -25   0  15       70.26       65.30      4.02 o
 -23   0  15       87.95       74.12      4.80 o
 -21   0  15      343.84      311.85      8.79 o
 -19   0  15     1150.47     1165.32     13.78 o
 -17   0  15      349.52      362.65      5.95 o
 -15   0  15      892.07      844.21      7.64 o
 -13   0  15     1043.66     1092.32     13.75 o
 -11   0  15      440.60      426.20      3.87 o
  -9   0  15     2601.45     2420.83     13.15 o
  -7   0  15    12627.09    13956.49     89.16 o
  -5   0  15     3848.19     3957.66     23.48 o
  -3   0  15      466.30      422.11      3.84 o
  -1   0  15       14.59       14.59      1.28 o
   1   0  15     2251.08     2247.12     15.38 o
   3   0  15      351.16      329.49      4.85 o
   5   0  15      169.74      163.16      3.91 o
   7   0  15       21.49       18.34      3.82 o
   9   0  15     1820.39     1826.08     37.65 o
  11   0  15      115.62      116.29      8.61 o
  13   0  15      390.26      405.67     11.85 o
  15   0  15        3.76        6.49      4.00 o
  17   0  15       11.45        8.10      3.08 o
 -27   1  15        0.97        1.04      1.60 o
 -26   1  15       53.32       41.31      3.58 o
 -25   1  15        1.25        0.42      1.62 o
 -24   1  15       31.22       36.25      2.80 o
 -23   1  15      116.93      122.40      3.76 o
 -22   1  15        3.11        1.30      2.00 o
 -21   1  15       11.74        7.13      2.37 o
 -20   1  15      453.80      438.93      6.72 o
 -19   1  15      307.41      305.59      5.42 o
 -18   1  15        2.42        1.97      1.97 o
 -17   1  15      397.19      418.36      5.15 o
 -16   1  15      126.45      119.71      3.35 o
 -15   1  15       86.64       85.65      2.61 o
 -14   1  15       18.83       24.68      1.79 o
 -13   1  15      318.30      305.57      3.56 o
 -12   1  15        8.01        7.34      1.27 o
 -11   1  15       64.46       71.44      1.99 o
 -10   1  15     1584.25     1569.10      7.85 o
  -9   1  15       35.06       39.52      1.22 o
  -8   1  15      125.72      148.86      1.99 o
  -7   1  15      234.69      224.50      2.45 o
  -6   1  15       16.89       32.78      1.46 o
  -5   1  15     1311.01     1375.49      7.32 o
  -4   1  15     6137.78     6721.40     31.19 o
  -3   1  15      513.84      529.89      4.16 o
  -2   1  15     2239.76     2277.65      9.56 o
  -1   1  15        9.93        4.30      1.03 o
   0   1  15       40.80       21.87      1.25 o
   1   1  15      450.17      464.00      3.27 o
   2   1  15      377.24      398.47      3.51 o
   3   1  15      322.53      321.03      3.05 o
   4   1  15      194.72      182.03      3.36 o
   5   1  15      194.27      179.70      4.09 o
   6   1  15      341.00      357.76      6.12 o
   7   1  15      770.48      718.13      8.45 o
   8   1  15       57.87       51.91      4.08 o
   9   1  15       26.57       19.31      2.66 o
  10   1  15     1407.23     1408.23     13.12 o
  11   1  15       58.72       55.04      3.40 o
  12   1  15      102.36      105.33      3.86 o
  13   1  15      130.61      131.91      4.85 o
  14   1  15        0.02       -1.21      2.58 o
  15   1  15       65.74       61.32      3.22 o
  16   1  15       17.49       13.30      2.50 o
  17   1  15        0.70       -1.17      1.64 o
  18   1  15       16.33       11.14      3.18 o
 -27   2  15       20.84        7.34      2.16 o
 -26   2  15       48.96       54.09      2.77 o
 -25   2  15        6.51        6.90      2.39 o
 -24   2  15       28.51       26.58      3.02 o
 -23   2  15        7.91       10.85      3.01 o
 -22   2  15       48.57       71.59      4.01 o
 -21   2  15        2.28        2.65      3.03 o
 -20   2  15      186.17      206.72      5.05 o
 -19   2  15      247.61      240.17      4.86 o
 -18   2  15      349.51      356.86      6.30 o
 -17   2  15       76.98       68.46      3.80 o
 -16   2  15      407.75      387.98      5.81 o
 -15   2  15      661.22      620.05      6.81 o
 -14   2  15      152.26      159.00      4.26 o
 -13   2  15      370.47      373.32      5.98 o
 -12   2  15      906.16      862.49      8.52 o
 -11   2  15      304.45      301.20      3.63 o
 -10   2  15      138.36      144.35      2.34 o
  -9   2  15        0.03        1.24      1.07 o
  -8   2  15      133.66      141.03      2.30 o
  -7   2  15      626.90      653.63      5.56 o
  -6   2  15      406.06      443.21      3.98 o
  -5   2  15        4.60        8.24      1.25 o
  -4   2  15        9.46       12.49      1.46 o
  -3   2  15      535.21      564.05      3.87 o
  -2   2  15      206.13      204.97      2.09 o
  -1   2  15     3732.36     3843.14     16.45 o
   0   2  15       96.42       89.35      1.94 o
   1   2  15      156.22      158.87      2.34 o
   2   2  15     1328.18     1347.32      8.84 o
   3   2  15     1544.11     1535.85     11.03 o
   4   2  15      635.52      601.42      6.11 o
   5   2  15      376.90      357.15      4.91 o
   6   2  15      505.39      476.82      6.19 o
   7   2  15      428.05      431.94      9.04 o
   8   2  15      861.02      795.34      8.37 o
   9   2  15      164.81      200.32      4.53 o
  10   2  15        0.00       -0.42      2.43 o
  11   2  15       15.22       12.90      2.49 o
  12   2  15      663.59      620.65      7.20 o
  13   2  15       79.81       84.24      3.12 o
  14   2  15       70.52       78.22      3.04 o
  15   2  15        2.11        1.11      1.41 o
  16   2  15        1.78        2.05      1.36 o
  17   2  15       23.86       17.69      2.48 o
 -26   3  15       10.46        7.29      2.72 o
 -25   3  15        0.80       -0.14      1.66 o
 -24   3  15        1.21        2.53      2.29 o
 -23   3  15        0.26       -1.25      2.30 o
 -22   3  15        7.99        6.38      2.87 o
 -21   3  15      329.32      345.46      7.20 o
 -20   3  15      311.68      339.65      6.20 o
 -19   3  15      526.66      519.97      7.39 o
 -18   3  15        0.96        2.65      2.53 o
 -17   3  15      325.10      312.21      6.35 o
 -16   3  15        0.26       -1.12      1.90 o
 -15   3  15      718.05      707.75      7.99 o
 -14   3  15        2.31        2.54      2.28 o
 -13   3  15       14.04       19.92      3.28 o
 -12   3  15      208.96      208.81      4.56 o
 -11   3  15       13.52       10.72      1.87 o
 -10   3  15       29.95       28.93      2.02 o
  -9   3  15       22.42       14.68      2.20 o
  -8   3  15      162.17      162.68      3.50 o
  -7   3  15        4.84        3.26      1.71 o
  -6   3  15      312.91      316.89      5.26 o
  -5   3  15       39.35       43.45      2.51 o
  -4   3  15      190.16      190.70      4.85 o
  -3   3  15       62.36       68.84      2.96 o
  -2   3  15      109.51      111.13      3.15 o
  -1   3  15      117.45      113.53      3.64 o
   0   3  15      600.15      536.33      5.78 o
   1   3  15       25.48       29.60      2.50 o
   2   3  15      334.00      315.16      5.34 o
   3   3  15      293.65      278.41      5.22 o
   4   3  15      150.52      155.00      3.64 o
   5   3  15      257.06      251.32      4.59 o
   6   3  15     1352.34     1312.00     11.37 o
   7   3  15     1506.66     1524.47     21.20 o
   8   3  15      102.60       82.99      3.86 o
   9   3  15      265.37      234.31      5.29 o
  10   3  15       42.58       52.44      3.38 o
  11   3  15      338.53      306.70      5.50 o
  12   3  15        5.34        3.74      2.21 o
  13   3  15        2.71        1.18      1.88 o
  14   3  15        2.21        1.16      1.53 o
  15   3  15       23.82       17.02      2.25 o
  16   3  15       20.93       12.89      2.01 o
 -25   4  15        9.64        1.69      2.73 o
 -24   4  15        1.15        0.23      2.63 o
 -23   4  15        2.75       -0.03      1.87 o
 -22   4  15        8.19       12.44      2.92 o
 -21   4  15        0.46        0.96      1.88 o
 -20   4  15       23.55       24.57      4.00 o
 -19   4  15        4.96        8.44      3.04 o
 -18   4  15       18.12       20.23      4.10 o
 -17   4  15        3.08        2.53      2.63 o
 -16   4  15        6.22        8.78      3.14 o
 -15   4  15      196.22      164.50      5.88 o
 -14   4  15      452.78      443.50     10.69 o
 -13   4  15      102.27      103.28      4.31 o
 -12   4  15       57.15       73.23      5.46 o
 -11   4  15      664.98      670.25      7.32 o
 -10   4  15      540.15      515.74      9.26 o
  -9   4  15       57.88       61.99      2.97 o
  -8   4  15      161.95      159.88      4.86 o
  -7   4  15        3.35        7.62      2.60 o
  -6   4  15        8.14        9.38      3.34 o
  -5   4  15      390.46      359.02      7.92 o
  -4   4  15      552.61      524.63     10.69 o
  -3   4  15      343.33      295.28      5.38 o
  -2   4  15      411.82      398.01      5.65 o
  -1   4  15      761.71      758.17      8.60 o
   0   4  15      116.85      115.94      4.29 o
   1   4  15      136.86      125.77      6.13 o
   2   4  15        0.36        2.71      2.71 o
   3   4  15       32.88       30.27      3.33 o
   4   4  15      694.33      660.51      8.37 o
   5   4  15        7.47        7.10      2.53 o
   6   4  15        8.03        9.69      2.52 o
   7   4  15       82.00       96.15      4.39 o
   8   4  15        5.80        2.24      2.35 o
   9   4  15        2.03        2.09      2.14 o
  10   4  15      149.22      149.99      6.33 o
  11   4  15       93.82       89.80      3.44 o
  12   4  15        2.30        0.88      1.51 o
  13   4  15       41.33       41.36      5.68 o
  14   4  15       22.27       12.79      2.41 o
  15   4  15        2.40        2.38      2.69 o
 -23   5  15        4.68        3.27      2.81 o
 -22   5  15        6.18        2.10      2.15 o
 -21   5  15        2.54        1.41      2.40 o
 -20   5  15       11.49        6.59      3.17 o
 -19   5  15       22.73       22.92      4.00 o
 -18   5  15       24.24       27.81      4.88 o
 -17   5  15       72.38       80.26      5.32 o
 -16   5  15       39.54       39.04      5.57 o
 -15   5  15       53.10       55.36      4.99 o
 -14   5  15        0.05       -0.25      2.17 o
 -13   5  15      111.41      104.89      5.05 o
 -12   5  15       10.72       15.62      4.72 o
 -11   5  15      369.08      373.17      8.64 o
 -10   5  15       11.51       12.50      3.82 o
  -9   5  15       94.82      100.35      5.18 o
  -8   5  15      107.58      102.93      4.49 o
  -7   5  15       86.61       91.81      5.35 o
  -6   5  15       99.23       85.12      4.72 o
  -5   5  15       91.84       81.27      4.68 o
  -4   5  15       34.65       41.83      4.08 o
  -3   5  15      141.97      156.04      5.27 o
  -2   5  15       68.08       81.86      5.73 o
  -1   5  15     4320.21     4592.08     47.80 o
   0   5  15       58.00       59.44      4.44 o
   1   5  15       38.84       40.32      4.21 o
   2   5  15        2.45        2.29      2.50 o
   3   5  15      183.27      188.36      5.66 o
   4   5  15      609.85      629.50     10.27 o
   5   5  15       75.46       88.60      4.74 o
   6   5  15        8.61        9.66      3.04 o
   7   5  15       28.91       31.86      3.47 o
   8   5  15      181.32      201.03      6.11 o
   9   5  15       29.77       22.86      3.73 o
  10   5  15        1.91        3.30      2.48 o
  11   5  15       64.72       61.80      9.77 o
  12   5  15       10.78        5.21      2.16 o
  13   5  15       78.63       95.45      6.73 o
 -21   6  15       14.23        2.96      3.29 o
 -20   6  15        0.01        2.17      2.09 o
 -19   6  15       34.65       16.57      3.93 o
 -18   6  15       65.09       78.51      5.61 o
 -17   6  15       60.10       65.34      4.40 o
 -16   6  15       33.14       38.17      5.35 o
 -15   6  15      178.14      167.03      5.72 o
 -14   6  15       14.25       19.97      4.38 o
 -13   6  15      627.94      728.46     11.66 o
 -12   6  15      410.84      445.60      8.97 o
 -11   6  15      222.84      228.37      7.95 o
 -10   6  15        9.12        8.35      3.05 o
  -9   6  15       30.23       28.05      3.74 o
  -8   6  15       13.62       14.59      3.42 o
  -7   6  15      107.19      124.52      5.86 o
  -6   6  15      113.09      118.18      6.31 o
  -5   6  15        1.71        0.49      2.35 o
  -4   6  15     1293.82     1356.12     18.76 o
  -3   6  15       35.28       44.85      4.28 o
  -2   6  15        9.31        6.98      3.52 o
  -1   6  15       74.86       78.12      5.00 o
   0   6  15      571.04      584.83     15.41 o
   1   6  15      149.25      143.49      5.03 o
   2   6  15       71.90       80.54      6.12 o
   3   6  15       13.99       11.89      3.07 o
   4   6  15        9.37       12.84      2.85 o
   5   6  15        2.03        2.10      2.91 o
   6   6  15      108.74      125.14      5.55 o
   7   6  15        0.68        0.07      2.45 o
   8   6  15       14.82        8.13      3.28 o
   9   6  15        3.89        0.77      3.44 o
  10   6  15       99.54      101.12     14.91 o
  11   6  15        1.72        1.65      3.56 o
 -17   7  15        9.96        7.27      4.10 o
 -16   7  15        0.32       -0.04      2.73 o
 -15   7  15       80.43       67.50      5.05 o
 -14   7  15       12.07       14.06      4.16 o
 -13   7  15      217.14      253.14      8.43 o
 -12   7  15       22.57       17.90      5.74 o
 -11   7  15      163.33      193.61      7.24 o
 -10   7  15      137.41      134.98      5.92 o
  -9   7  15        0.16        2.10      2.86 o
  -8   7  15        3.80        3.84      2.87 o
  -7   7  15        0.02        0.71      3.06 o
  -6   7  15        1.06        2.03      3.16 o
  -5   7  15       30.87       29.83      4.22 o
  -4   7  15      112.93      142.44     10.37 o
  -3   7  15      211.41      230.46      8.80 o
  -2   7  15      185.07      181.36      8.41 o
  -1   7  15       12.81        8.20      5.29 o
   0   7  15      119.68      138.70      7.81 o
   1   7  15        0.67       -1.37      2.61 o
   2   7  15      207.20      215.10      6.20 o
   3   7  15       70.10       94.15      4.35 o
   4   7  15        0.11        0.18      2.00 o
   5   7  15      103.80      119.09     12.04 o
   6   7  15        4.57        3.29      2.81 o
   7   7  15        6.28        5.17      3.24 o
 -11   8  15        7.89        3.27      3.60 o
 -10   8  15       17.36       10.79      3.80 o
  -9   8  15       44.48       30.77      5.21 o
  -8   8  15       47.97       63.45     13.52 o
  -7   8  15        3.26        1.47      2.98 o
  -6   8  15        8.61        3.49      3.17 o
  -5   8  15      123.14      144.35     11.41 o
  -4   8  15       30.10       10.74      7.45 o
  -3   8  15       17.08        7.29      7.36 o
  -2   8  15        0.58        2.86      5.01 o
  -1   8  15      100.86      103.58     15.64 o
   0   8  15       47.06       32.30      7.07 o
   1   8  15        5.25        4.12      4.21 o
 -26   0  16      155.10      159.66      8.90 o
 -24   0  16        3.39        3.26      3.50 o
 -22   0  16        8.45        4.61      3.84 o
 -20   0  16     1425.51     1277.93     27.86 o
 -18   0  16     3346.04     3406.12     51.40 o
 -16   0  16     3677.10     3571.48     41.72 o
 -14   0  16       56.59       89.42      6.65 o
 -12   0  16      676.56      706.14     12.58 o
 -10   0  16      400.15      340.01      5.65 o
  -8   0  16      510.88      558.17      4.52 o
  -6   0  16      331.11      348.22      4.01 o
  -4   0  16      232.93      202.40      3.71 o
  -2   0  16      629.32      572.15      7.28 o
   0   0  16       32.17       36.69      2.61 o
   2   0  16      581.52      520.38      6.23 o
   4   0  16       23.74       24.89      3.46 o
   6   0  16       73.26       91.94      6.03 o
   8   0  16     1187.64     1184.07     24.32 o
  10   0  16       37.19       26.23      6.46 o
  12   0  16       60.81       81.85      7.55 o
  14   0  16       27.55       29.84      5.58 o
  16   0  16        0.72       -0.51      3.27 o
 -27   1  16        5.82        5.65      3.44 o
 -26   1  16       25.56       13.39      2.85 o
 -25   1  16        5.63        5.32      1.80 o
 -24   1  16       62.77       66.91      2.97 o
 -23   1  16       38.22       34.86      2.88 o
 -22   1  16       61.51       50.46      3.07 o
 -21   1  16       26.41       24.19      2.77 o
 -20   1  16        2.13        5.56      2.16 o
 -19   1  16      922.83      808.97      8.65 o
 -18   1  16        5.40        3.13      2.15 o
 -17   1  16      955.42      935.98      9.41 o
 -16   1  16       46.77       65.22      2.95 o
 -15   1  16       24.28       33.08      2.82 o
 -14   1  16      108.74       94.02      3.81 o
 -13   1  16       48.90       46.88      2.67 o
 -12   1  16      204.25      217.01      2.88 o
 -11   1  16        8.00        3.23      1.06 o
 -10   1  16        1.47        3.21      1.04 o
  -9   1  16      278.64      286.02      2.50 o
  -8   1  16       30.80       39.66      1.31 o
  -7   1  16     1078.50     1204.36      5.76 o
  -6   1  16        4.06        3.25      1.19 o
  -5   1  16     4869.81     4955.14     23.42 o
  -4   1  16      352.07      352.21      2.97 o
  -3   1  16      268.03      277.63      2.55 o
  -2   1  16     1359.70     1423.13      6.46 o
  -1   1  16      298.80      279.95      2.55 o
   0   1  16      605.56      625.57      4.12 o
   1   1  16      764.00      770.69      4.68 o
   2   1  16       38.07       41.73      1.43 o
   3   1  16       76.09       97.32      2.39 o
   4   1  16        2.06       -0.45      1.51 o
   5   1  16      155.45      161.17      3.83 o
   6   1  16      107.59      115.57      5.58 o
   7   1  16       80.15       81.91      3.67 o
   8   1  16       16.13       14.66      3.22 o
   9   1  16     1995.91     1989.93     18.97 o
  10   1  16       60.64       58.47      4.12 o
  11   1  16        0.23        0.05      1.85 o
  12   1  16       30.65       26.20      3.67 o
  13   1  16       31.58       38.89      3.92 o
  14   1  16        0.02       -2.13      2.13 o
  15   1  16        0.01       -1.22      1.68 o
  16   1  16        0.19       -0.11      1.45 o
  17   1  16        8.33        6.15      2.56 o
 -27   2  16       37.02       21.86      3.46 o
 -26   2  16        0.88        1.39      1.95 o
 -25   2  16      131.20      124.72      4.29 o
 -24   2  16       53.20       58.21      3.36 o
 -23   2  16       11.18        5.35      2.44 o
 -22   2  16       38.56       39.11      3.70 o
 -21   2  16        3.99        7.73      2.56 o
 -20   2  16       22.95       20.98      2.68 o
 -19   2  16        3.74        0.07      1.66 o
 -18   2  16     1587.72     1607.92     13.87 o
 -17   2  16      296.78      278.86      5.81 o
 -16   2  16      565.86      560.49      7.65 o
 -15   2  16        1.62        1.08      1.96 o
 -14   2  16       21.73       35.36      3.31 o
 -13   2  16        0.73        0.92      1.87 o
 -12   2  16       60.88       51.94      3.57 o
 -11   2  16       72.03       87.38      2.75 o
 -10   2  16      165.27      162.63      2.85 o
  -9   2  16      270.01      288.68      3.52 o
  -8   2  16     1006.21     1033.23      6.41 o
  -7   2  16     1217.99     1295.45      8.15 o
  -6   2  16      231.94      243.13      3.25 o
  -5   2  16      184.37      197.95      2.67 o
  -4   2  16      331.53      378.51      3.58 o
  -3   2  16      210.72      204.77      2.50 o
  -2   2  16       14.71       24.78      1.28 o
  -1   2  16        0.51        0.99      1.01 o
   0   2  16        0.00        1.50      1.10 o
   1   2  16      455.25      415.31      4.91 o
   2   2  16      189.17      170.01      3.60 o
   3   2  16       48.81       55.25      3.14 o
   4   2  16        3.71        5.27      2.08 o
   5   2  16        4.81        5.74      2.09 o
   6   2  16     2352.19     2376.69     18.10 o
   7   2  16      116.51      100.84      4.08 o
   8   2  16        2.27        4.72      2.07 o
   9   2  16      178.45      149.12      4.03 o
  10   2  16       25.80       37.30      2.91 o
  11   2  16      170.50      162.00      4.21 o
  12   2  16       11.02        8.74      2.15 o
  13   2  16       24.30       22.94      2.47 o
  14   2  16       49.26       54.83      2.60 o
  15   2  16        1.84        0.30      1.10 o
  16   2  16       11.68        7.91      2.61 o
 -26   3  16       81.66       93.54      5.49 o
 -25   3  16       13.29        5.56      1.89 o
 -24   3  16        1.40       -0.70      1.80 o
 -23   3  16      111.80      116.03      4.27 o
 -22   3  16       42.42       57.03      3.78 o
 -21   3  16        0.26        2.18      2.07 o
 -20   3  16        0.82        4.38      2.42 o
 -19   3  16      815.41      871.82     10.56 o
 -18   3  16       38.81       34.05      3.61 o
 -17   3  16      161.51      178.89      4.75 o
 -16   3  16      103.18       98.67      4.63 o
 -15   3  16       23.94       25.50      3.48 o
 -14   3  16       27.95       19.96      3.20 o
 -13   3  16       15.17       18.64      3.68 o
 -12   3  16       95.78       99.62      4.43 o
 -11   3  16      399.41      366.71      8.74 o
 -10   3  16       41.20       42.88      3.08 o
  -9   3  16        0.17        3.72      1.97 o
  -8   3  16        4.55        5.20      2.18 o
  -7   3  16      129.97      143.40      3.99 o
  -6   3  16       37.65       36.17      2.84 o
  -5   3  16      109.10      100.46      9.24 o
  -4   3  16      309.01      288.43      5.59 o
  -3   3  16      223.54      225.96      4.59 o
  -2   3  16       73.59       80.56      3.36 o
  -1   3  16       62.57       73.80      3.20 o
   0   3  16      650.37      598.42      7.07 o
   1   3  16      522.49      533.53      7.95 o
   2   3  16       53.42       58.73      3.87 o
   3   3  16       52.03       58.52      3.34 o
   4   3  16       22.34       19.44      2.95 o
   5   3  16      140.38      150.55      4.03 o
   6   3  16      412.17      401.34      6.61 o
   7   3  16      270.97      267.58      5.33 o
   8   3  16       31.40       19.58      3.37 o
   9   3  16       17.40       12.79      2.96 o
  10   3  16        7.81        6.90      2.52 o
  11   3  16       74.29       77.16      3.62 o
  12   3  16       61.13       58.58      3.11 o
  13   3  16       20.31        8.35      1.97 o
  14   3  16        4.04        3.19      1.62 o
  15   3  16       15.30        7.62      1.69 o
 -25   4  16       56.17       75.45      5.49 o
 -24   4  16        1.00        1.99      2.96 o
 -23   4  16       90.86       80.55      5.15 o
 -22   4  16        5.14        8.41      2.31 o
 -21   4  16        4.55        5.43      2.37 o
 -20   4  16        4.03        8.16      3.10 o
 -19   4  16       64.57       79.90      4.26 o
 -18   4  16        2.28        3.60      2.78 o
 -17   4  16      272.93      278.02      6.40 o
 -16   4  16       10.57       11.28      4.04 o
 -15   4  16        7.77        8.64      3.50 o
 -14   4  16      355.23      326.01     12.25 o
 -13   4  16        8.35        7.60      2.27 o
 -12   4  16      551.42      552.08      7.31 o
 -11   4  16      349.58      345.45      5.67 o
 -10   4  16      132.04      132.59      3.96 o
  -9   4  16       38.13       47.33      3.56 o
  -8   4  16       27.43       33.56      3.11 o
  -7   4  16       31.00       32.88      3.45 o
  -6   4  16      253.73      259.33      6.91 o
  -5   4  16       58.03       69.33      4.81 o
  -4   4  16        6.87        7.18      2.89 o
  -3   4  16       26.01       25.84      2.89 o
  -2   4  16      468.96      454.11      5.95 o
  -1   4  16      461.69      441.95      6.12 o
   0   4  16        1.16        1.93      2.20 o
   1   4  16      790.36      806.24      9.41 o
   2   4  16      111.31      105.64      4.92 o
   3   4  16      112.40      116.65      4.52 o
   4   4  16      370.57      383.46      6.40 o
   5   4  16       49.13       52.76      3.51 o
   6   4  16      101.72      113.08      5.55 o
   7   4  16      237.12      257.72      5.89 o
   8   4  16       37.60       37.34      3.38 o
   9   4  16       95.90      111.78      5.59 o
  10   4  16        7.46       11.92      2.51 o
  11   4  16        0.48        0.80      1.71 o
  12   4  16       13.06        1.04      2.21 o
  13   4  16       20.64        9.19      2.09 o
  14   4  16        2.58        1.03      2.57 o
 -23   5  16       66.99       82.64      4.63 o
 -22   5  16        0.65        1.11      2.08 o
 -21   5  16      113.86      134.96      4.96 o
 -20   5  16        2.17        2.31      2.80 o
 -19   5  16      212.39      232.83      7.81 o
 -18   5  16       32.59       35.84      4.96 o
 -17   5  16      132.38      143.40      6.67 o
 -16   5  16       86.14       82.98      5.18 o
 -15   5  16      462.12      486.96     10.67 o
 -14   5  16        0.89        1.75      2.40 o
 -13   5  16       13.20       15.61      3.84 o
 -12   5  16       29.51       32.12      5.45 o
 -11   5  16     2039.85     2085.56     22.83 o
 -10   5  16       62.51       68.02      5.27 o
  -9   5  16      427.03      442.63      7.54 o
  -8   5  16       40.14       45.16      4.06 o
  -7   5  16       78.95       73.19      5.12 o
  -6   5  16       18.22       23.03      3.76 o
  -5   5  16      626.59      635.98      9.81 o
  -4   5  16        2.13        1.40      2.85 o
  -3   5  16      145.39      131.20      5.72 o
  -2   5  16     2233.42     2315.26     20.91 o
  -1   5  16      810.76      743.40      9.71 o
   0   5  16       36.91       40.52      3.96 o
   1   5  16     2593.13     2689.11     24.52 o
   2   5  16      315.17      336.87      6.66 o
   3   5  16      218.98      224.34      5.49 o
   4   5  16      594.03      636.80      8.83 o
   5   5  16      167.88      159.91      5.41 o
   6   5  16       54.09       63.65      4.64 o
   7   5  16       14.10       14.91      3.37 o
   8   5  16       32.25       31.61      4.18 o
   9   5  16       28.28       28.41      3.61 o
  10   5  16       24.65       15.52      3.46 o
  11   5  16       92.72       96.05      5.16 o
  12   5  16        0.00       -0.57      3.07 o
 -20   6  16        5.58        3.55      2.88 o
 -19   6  16       33.97       18.53      5.39 o
 -18   6  16        0.06        1.28      2.18 o
 -17   6  16        0.86        0.69      3.26 o
 -16   6  16      166.63      195.81      7.85 o
 -15   6  16      189.00      205.11      6.06 o
 -14   6  16      283.40      283.62      8.19 o
 -13   6  16      158.89      171.88     14.74 o
 -12   6  16        2.97        3.37      3.64 o
 -11   6  16      167.59      175.31      6.40 o
 -10   6  16       69.57       72.79      5.11 o
  -9   6  16      340.42      340.24      7.24 o
  -8   6  16       27.24       44.91      8.17 o
  -7   6  16      168.96      183.40      6.67 o
  -6   6  16       42.33       41.40      5.07 o
  -5   6  16      273.10      278.95      6.69 o
  -4   6  16        0.12        1.52      2.33 o
  -3   6  16        1.73        1.13      1.88 o
  -2   6  16       76.27       89.95      5.70 o
  -1   6  16        1.40        1.92      3.17 o
   0   6  16       31.86       33.56      3.46 o
   1   6  16      239.04      240.75      7.71 o
   2   6  16       30.39       30.57      3.46 o
   3   6  16      104.11      106.16      4.46 o
   4   6  16       37.06       30.20      3.24 o
   5   6  16       42.38       34.25      5.87 o
   6   6  16        0.96        4.71      3.47 o
   7   6  16        8.47        7.64      3.84 o
   8   6  16        4.75        5.54      3.03 o
   9   6  16       96.04       99.76      5.80 o
  10   6  16        1.10        2.28      3.62 o
 -17   7  16        0.85        1.30      2.93 o
 -16   7  16        3.43        4.28      3.55 o
 -15   7  16      101.00      100.87     13.35 o
 -14   7  16      169.29      197.15     11.17 o
 -13   7  16       34.74       34.34      4.98 o
 -12   7  16       44.76       35.18      6.24 o
 -11   7  16        3.46       -0.90      3.06 o
 -10   7  16       11.91       10.94      3.63 o
  -9   7  16       60.67       50.20      5.30 o
  -8   7  16        0.42        1.25      2.52 o
  -7   7  16       34.56       38.73      4.94 o
  -6   7  16       52.37       56.35      5.07 o
  -5   7  16       78.32       83.63      5.28 o
  -4   7  16        1.02        1.12      2.53 o
  -3   7  16      136.99      139.42     36.40 o
  -2   7  16        0.40        1.55      3.15 o
  -1   7  16      146.06      150.97      5.88 o
   0   7  16       79.37      101.67      7.65 o
   1   7  16       11.72       15.89      3.48 o
   2   7  16       57.20       42.66      5.72 o
   3   7  16       18.78       13.45      3.64 o
   4   7  16      144.25      170.66     20.81 o
   5   7  16        0.04        1.00      2.89 o
   6   7  16       33.22       23.65      6.80 o
 -10   8  16        9.39        5.26      3.77 o
  -9   8  16       36.19       22.00      4.73 o
  -8   8  16       92.57      102.82     15.13 o
  -7   8  16        2.69       -0.84      2.63 o
  -6   8  16       55.82       33.46      9.52 o
  -5   8  16        3.16       -3.51      6.07 o
  -4   8  16       31.68       29.08      8.56 o
  -3   8  16       83.60       83.53     13.26 o
  -2   8  16       16.78       11.43      4.68 o
  -1   8  16        0.26       -0.32      4.12 o
 -27   0  17       17.43        5.65      3.43 o
 -25   0  17        2.88        0.90      3.12 o
 -23   0  17       67.57       88.07      6.76 o
 -21   0  17      296.49      230.98      8.15 o
 -19   0  17      917.51      879.21     11.71 o
 -17   0  17     6490.93     6212.20     62.93 o
 -15   0  17     1649.71     1662.40     20.02 o
 -13   0  17     1425.11     1446.62     15.94 o
 -11   0  17       21.01       14.36      1.65 o
  -9   0  17      279.23      207.80      3.88 o
  -7   0  17      266.48      305.49      4.61 o
  -5   0  17       15.31       10.00      1.98 o
  -3   0  17      834.20      725.30      6.96 o
  -1   0  17        4.47        3.30      1.89 o
   1   0  17      773.49      777.86     10.09 o
   3   0  17        3.81        7.44      2.96 o
   5   0  17      147.92      152.40      5.69 o
   7   0  17     2054.90     2026.67     27.25 o
   9   0  17       34.55       69.49     17.79 o
  11   0  17       83.75      106.76      8.13 o
  13   0  17       67.47       64.27      8.68 o
  15   0  17        0.20        1.15      2.80 o
 -27   1  17       20.08       15.29      3.45 o
 -26   1  17        0.50       -0.16      1.11 o
 -25   1  17       12.65        4.77      1.84 o
 -24   1  17        0.78        1.10      2.06 o
 -23   1  17        1.14        4.91      2.60 o
 -22   1  17        0.10        1.67      2.02 o
 -21   1  17      106.86      108.13      5.18 o
 -20   1  17       18.64        9.35      2.60 o
 -19   1  17      218.16      215.60      5.85 o
 -18   1  17       46.07       50.23      2.93 o
 -17   1  17      927.71      896.86      8.90 o
 -16   1  17     1767.56     1808.80     13.92 o
 -15   1  17        7.02        4.99      2.12 o
 -14   1  17       53.79       62.30      3.48 o
 -13   1  17       19.19       16.17      2.03 o
 -12   1  17      649.51      656.79      5.38 o
 -11   1  17      318.09      304.93      3.23 o
 -10   1  17     1198.96     1157.02      7.20 o
  -9   1  17        1.62        1.09      0.82 o
  -8   1  17      101.70       88.91      1.67 o
  -7   1  17        4.27        7.31      1.28 o
  -6   1  17      470.55      464.32      3.61 o
  -5   1  17      477.23      506.86      3.73 o
  -4   1  17     1406.74     1437.06      7.56 o
  -3   1  17      278.31      254.13      2.28 o
  -2   1  17      228.16      216.70      2.31 o
  -1   1  17        0.98        2.88      0.90 o
   0   1  17     1477.71     1313.81      7.27 o
   1   1  17      290.73      254.63      3.09 o
   2   1  17     2043.22     1980.24     14.24 o
   3   1  17       75.33       79.74      3.72 o
   4   1  17      118.60       98.90      4.05 o
   5   1  17       95.97       99.72      4.15 o
   6   1  17       21.57       19.18      3.11 o
   7   1  17      401.06      398.89      6.79 o
   8   1  17      617.90      664.80      9.20 o
   9   1  17      216.15      205.17      5.74 o
  10   1  17      277.04      240.47      6.58 o
  11   1  17      192.93      180.96      6.51 o
  12   1  17      114.49      107.70      5.44 o
  13   1  17        9.75        7.61      3.24 o
  14   1  17       45.25       44.39      4.03 o
  15   1  17        1.54        1.78      2.24 o
  16   1  17       60.30       69.36      4.57 o
 -27   2  17      110.19      135.21      5.17 o
 -26   2  17        5.95        1.72      2.14 o
 -25   2  17       93.20       89.71      3.91 o
 -24   2  17      150.33      140.53      5.38 o
 -23   2  17      225.89      230.25      5.12 o
 -22   2  17       82.77       80.40      3.40 o
 -21   2  17        2.44        3.04      2.65 o
 -20   2  17      221.64      234.34      4.60 o
 -19   2  17     1030.46     1030.35     10.96 o
 -18   2  17        0.01        1.40      2.04 o
 -17   2  17       27.34       30.49      4.21 o
 -16   2  17       62.44       61.26      4.04 o
 -15   2  17      244.06      250.34      5.06 o
 -14   2  17       37.82       32.69      3.56 o
 -13   2  17      425.23      412.55      6.02 o
 -12   2  17      341.88      329.57      5.80 o
 -11   2  17        9.25       10.20      2.32 o
 -10   2  17     1244.72     1234.68      9.20 o
  -9   2  17     3441.72     3345.64     20.55 o
  -8   2  17       57.80       42.03      2.13 o
  -7   2  17     2801.22     2866.27     26.44 o
  -6   2  17      646.75      646.20     11.00 o
  -5   2  17      408.24      379.95      4.84 o
  -4   2  17        2.58        3.51      1.25 o
  -3   2  17      617.76      583.83      3.90 o
  -2   2  17     1550.97     1597.66     10.44 o
  -1   2  17      498.70      461.34      4.49 o
   0   2  17      124.75      129.45      2.51 o
   1   2  17      396.08      365.84      5.64 o
   2   2  17       73.89       80.30      2.90 o
   3   2  17       77.03       62.09      3.12 o
   4   2  17       38.42       42.73      2.77 o
   5   2  17      275.04      293.66      4.87 o
   6   2  17        6.46        7.00      2.22 o
   7   2  17       45.86       39.38      3.17 o
   8   2  17        0.00        1.45      1.95 o
   9   2  17      220.55      201.38      4.48 o
  10   2  17      557.12      578.93      7.03 o
  11   2  17      428.22      400.73      5.77 o
  12   2  17       22.04       25.71      2.69 o
  13   2  17       16.73       12.99      1.89 o
  14   2  17       16.10        7.56      1.49 o
  15   2  17        0.76        0.49      1.44 o
  16   2  17        1.23        0.36      2.11 o
 -26   3  17        5.24        3.87      2.63 o
 -25   3  17       26.52       12.87      2.58 o
 -24   3  17       36.65       14.59      3.26 o
 -23   3  17      178.12      179.73      4.73 o
 -22   3  17       15.05        9.60      2.71 o
 -21   3  17       15.78       13.35      2.60 o
 -20   3  17      131.32      147.00      4.39 o
 -19   3  17       37.19       46.58      4.20 o
 -18   3  17       46.38       45.19      3.67 o
 -17   3  17      766.77      758.05     10.15 o
 -16   3  17      255.17      247.72      5.45 o
 -15   3  17      244.40      237.89      5.75 o
 -14   3  17      719.48      740.77     10.30 o
 -13   3  17        1.01        3.26      2.50 o
 -12   3  17      156.50      144.97      4.99 o
 -11   3  17       14.98       22.11      2.68 o
 -10   3  17      407.14      393.89      5.89 o
  -9   3  17      221.58      230.91      4.47 o
  -8   3  17        0.05        0.08      1.64 o
  -7   3  17      916.26      920.03     10.47 o
  -6   3  17      121.95      106.79      3.78 o
  -5   3  17       67.00       76.73      5.42 o
  -4   3  17      447.48      475.48      8.71 o
  -3   3  17        0.12        1.42      1.94 o
  -2   3  17       76.15       73.51      4.23 o
  -1   3  17     1355.70     1277.50     11.10 o
   0   3  17     1981.95     2026.63     18.50 o
   1   3  17      150.40      154.78      5.50 o
   2   3  17       52.94       49.63      4.80 o
   3   3  17       13.16        9.82      2.64 o
   4   3  17      742.03      723.68      8.88 o
   5   3  17      436.81      445.28      6.54 o
   6   3  17        1.12       -0.54      1.82 o
   7   3  17        7.25        4.02      2.13 o
   8   3  17       37.44       29.81      2.85 o
   9   3  17       21.72       21.35      2.73 o
  10   3  17        1.62        0.16      1.57 o
  11   3  17       78.03       83.37      3.38 o
  12   3  17      108.48      111.27      3.86 o
  13   3  17        6.66        1.79      1.68 o
  14   3  17       44.47       42.11      3.13 o
  15   3  17        3.65        2.68      1.99 o
 -24   4  17        2.84        0.06      2.09 o
 -23   4  17       10.72        0.91      2.12 o
 -22   4  17       14.05        7.21      2.46 o
 -21   4  17       10.01       10.51      2.57 o
 -20   4  17       38.53       29.38      3.81 o
 -19   4  17      176.59      193.91      5.44 o
 -18   4  17      206.23      200.25      5.66 o
 -17   4  17        6.60        9.34      3.00 o
 -16   4  17        0.41       -1.82      2.54 o
 -15   4  17      240.72      264.59      7.15 o
 -14   4  17      933.29      960.65     12.38 o
 -13   4  17     1451.12     1481.31     22.27 o
 -12   4  17     1104.56     1148.42     12.34 o
 -11   4  17      161.45      159.23      4.23 o
 -10   4  17        1.03        3.46      2.10 o
  -9   4  17        8.10        9.22      2.58 o
  -8   4  17        9.00       14.90      3.68 o
  -7   4  17      177.22      174.71      5.31 o
  -6   4  17      144.53      152.25      6.11 o
  -5   4  17        0.67       -0.63      3.01 o
  -4   4  17        5.78        9.22      3.26 o
  -3   4  17       99.09      105.44      4.24 o
  -2   4  17        0.28       -0.05      1.38 o
  -1   4  17      420.36      431.55      7.56 o
   0   4  17      156.47      153.63      5.21 o
   1   4  17      378.46      383.08      6.34 o
   2   4  17       50.37       49.88      4.33 o
   3   4  17      224.10      216.10     11.67 o
   4   4  17       61.74       56.50      4.19 o
   5   4  17      142.00      147.99      5.09 o
   6   4  17       11.56       14.55      3.28 o
   7   4  17       10.58       10.88      2.94 o
   8   4  17      149.37      140.67      4.79 o
   9   4  17        0.53        2.99      2.68 o
  10   4  17        0.84        0.70      2.67 o
  11   4  17      158.54      156.62      5.15 o
  12   4  17       15.38        8.10      1.48 o
  13   4  17        7.81        1.97      1.88 o
 -22   5  17       35.08       13.53      5.13 o
 -21   5  17       83.10       99.40      4.83 o
 -20   5  17       22.38       11.73      3.60 o
 -19   5  17        0.71        1.73      2.97 o
 -18   5  17       28.55       37.96      4.90 o
 -17   5  17       10.02       14.40      4.08 o
 -16   5  17      293.13      307.50      9.18 o
 -15   5  17        3.97        4.74      3.38 o
 -14   5  17      148.46      153.70      6.25 o
 -13   5  17      555.74      582.63      9.49 o
 -12   5  17      146.72      144.28      6.73 o
 -11   5  17      986.92     1002.70     14.60 o
 -10   5  17      399.85      392.81      7.91 o
  -9   5  17      121.44      133.53      5.85 o
  -8   5  17       67.50       81.42      4.68 o
  -7   5  17       10.61       11.07      3.43 o
  -6   5  17      768.95      714.93     16.85 o
  -5   5  17        2.04       -0.06      2.31 o
  -4   5  17       67.14       64.40      4.46 o
  -3   5  17      689.82      690.15     11.92 o
  -2   5  17      935.99      966.41     12.82 o
  -1   5  17        0.08        1.14      2.30 o
   0   5  17       14.48       19.21      3.19 o
   1   5  17        0.62        3.68      2.65 o
   2   5  17        0.87       -0.25      2.28 o
   3   5  17       30.32       31.67      3.44 o
   4   5  17       87.07       86.13      4.23 o
   5   5  17       18.92       21.10      3.06 o
   6   5  17       17.07       27.42      4.00 o
   7   5  17       41.02       44.10      3.99 o
   8   5  17        4.95        4.87      2.05 o
   9   5  17        0.85       -0.28      2.10 o
  10   5  17       72.89       73.57      5.56 o
  11   5  17       33.47       24.85      5.45 o
 -20   6  17        6.42        2.49      2.70 o
 -19   6  17        1.01        2.22      2.83 o
 -18   6  17       82.12       70.57     12.10 o
 -17   6  17        0.29       -0.12      3.04 o
 -16   6  17      283.08      304.83      9.37 o
 -15   6  17      154.10      189.91     11.69 o
 -14   6  17       22.84       22.17      5.29 o
 -13   6  17        0.46        0.45      2.69 o
 -12   6  17      360.45      368.40      8.24 o
 -11   6  17       12.85       14.17      3.57 o
 -10   6  17      410.36      406.62      8.15 o
  -9   6  17       86.35       97.96      5.17 o
  -8   6  17      124.00      126.96      8.31 o
  -7   6  17       98.13      110.97      5.72 o
  -6   6  17       18.72       16.81      3.85 o
  -5   6  17       63.43       69.92      3.99 o
  -4   6  17       39.49       50.73      4.40 o
  -3   6  17      135.61      130.79      4.79 o
  -2   6  17        4.38       11.88      3.51 o
  -1   6  17      172.26      165.48      6.58 o
   0   6  17      104.37       98.09      4.43 o
   1   6  17       98.38      107.05      4.43 o
   2   6  17       60.47       63.34      5.86 o
   3   6  17       23.68       30.65      3.50 o
   4   6  17      127.24      132.73      7.70 o
   5   6  17       12.57       13.43      2.82 o
   6   6  17        1.86        0.06      1.65 o
   7   6  17        0.60        0.74      2.47 o
   8   6  17        8.06        2.63      2.90 o
   9   6  17       56.56       49.35     11.29 o
 -16   7  17      125.53      137.35      7.81 o
 -15   7  17       40.02       25.37      5.26 o
 -14   7  17       22.42       18.25      3.82 o
 -13   7  17        1.21        3.84      3.42 o
 -12   7  17       17.48       11.14      4.97 o
 -11   7  17        0.14        1.97      2.79 o
 -10   7  17        8.37        7.04      3.28 o
  -9   7  17       13.68       12.50      3.85 o
  -8   7  17      167.57      180.68      6.78 o
  -7   7  17       25.08       24.49      4.91 o
  -6   7  17        1.76        3.32      3.15 o
  -5   7  17       14.30        9.89      4.04 o
  -4   7  17       12.47        6.36      4.79 o
  -3   7  17        1.65        1.94      3.45 o
  -2   7  17        4.95        5.00      3.20 o
  -1   7  17       45.68       49.50      6.08 o
   0   7  17        3.05        2.20      2.65 o
   1   7  17      113.11      147.02     24.38 o
   2   7  17       42.72       34.85      8.25 o
   3   7  17       23.15       19.17      4.96 o
   4   7  17       14.65       10.74      4.29 o
   5   7  17        0.47        3.20      3.98 o
  -7   8  17       29.74        5.90      8.10 o
  -6   8  17       22.91       12.69      5.39 o
  -5   8  17       84.72       93.75     11.16 o
  -4   8  17       12.63        8.70      5.07 o
 -26   0  18       74.31       75.28      4.61 o
 -24   0  18       13.68        4.70      4.61 o
 -22   0  18      417.70      392.14      9.94 o
 -20   0  18      115.83      110.74      6.19 o
 -18   0  18     1145.46     1200.31     14.89 o
 -16   0  18      480.86      469.99      9.58 o
 -14   0  18      366.23      339.36      8.19 o
 -12   0  18      399.18      366.56      5.75 o
 -10   0  18      120.47      100.82      3.12 o
  -8   0  18      346.51      309.73      4.85 o
  -6   0  18      132.52      102.10      3.65 o
  -4   0  18      344.67      345.31      6.93 o
  -2   0  18     2038.59     2044.65     20.43 o
   0   0  18      464.28      441.89      7.80 o
   2   0  18     2002.72     1964.37     23.49 o
   4   0  18       10.31        5.25      2.91 o
   6   0  18     2088.29     2122.32     27.86 o
   8   0  18      170.14      157.82      8.01 o
  10   0  18      142.51      127.67     11.56 o
  12   0  18      107.77      109.54      7.79 o
  14   0  18        8.93        5.40      4.92 o
 -27   1  18        9.80       10.12      2.98 o
 -26   1  18        5.26        0.66      1.80 o
 -25   1  18       27.99       16.16      3.55 o
 -24   1  18       47.95       46.50      3.35 o
 -23   1  18       58.37       50.23      3.62 o
 -22   1  18        8.21       13.02      3.11 o
 -21   1  18      266.10      248.64      7.70 o
 -20   1  18       36.34       22.42      3.07 o
 -19   1  18      235.51      228.70      5.65 o
 -18   1  18      331.39      349.67      5.89 o
 -17   1  18       36.80       33.17      3.65 o
 -16   1  18      256.73      237.70      5.10 o
 -15   1  18      768.51      785.42     10.29 o
 -14   1  18        8.55        7.62      2.72 o
 -13   1  18       41.84       56.24      3.19 o
 -12   1  18      114.70      107.93      3.65 o
 -11   1  18        1.33        0.78      1.25 o
 -10   1  18       97.38       93.77      2.51 o
  -9   1  18       69.32       50.65      2.24 o
  -8   1  18      414.82      420.78      4.89 o
  -7   1  18      950.12     1003.41      6.97 o
  -6   1  18      489.77      510.01      4.48 o
  -5   1  18     1099.59     1120.06      7.00 o
  -4   1  18      167.70      178.09      2.72 o
  -3   1  18       15.20       14.76      1.54 o
  -2   1  18      324.59      323.40      3.57 o
  -1   1  18      756.52      718.62      6.42 o
   0   1  18      141.87      109.28      3.09 o
   1   1  18      101.84      100.63      3.52 o
   2   1  18      602.41      583.40      9.11 o
   3   1  18      764.16      760.06     10.18 o
   4   1  18      287.41      281.25      6.43 o
   5   1  18      765.74      761.04      9.24 o
   6   1  18      349.17      344.19      6.55 o
   7   1  18      470.73      494.50      7.74 o
   8   1  18       77.19       80.12      4.51 o
   9   1  18     1068.64     1076.55     12.17 o
  10   1  18      284.82      288.94      8.33 o
  11   1  18        1.29        1.06      2.79 o
  12   1  18        2.50        1.21      3.13 o
  13   1  18        8.71        8.71      3.36 o
  14   1  18        5.65        1.07      2.53 o
  15   1  18       41.45       45.87      5.53 o
 -26   2  18        0.43       -1.52      2.28 o
 -25   2  18        9.28        8.94      2.67 o
 -24   2  18        0.00       -0.02      1.61 o
 -23   2  18      127.79      122.13      5.22 o
 -22   2  18       76.62       75.11      3.75 o
 -21   2  18       85.27       72.19      3.33 o
 -20   2  18        9.00        9.78      2.29 o
 -19   2  18      129.15      135.72      4.08 o
 -18   2  18      496.83      501.04      7.22 o
 -17   2  18       10.96        9.26      2.38 o
 -16   2  18      236.78      225.98      5.57 o
 -15   2  18     1576.81     1580.52     14.77 o
 -14   2  18      167.81      178.51      4.61 o
 -13   2  18       97.52       92.87      3.67 o
 -12   2  18       30.13       30.56      3.05 o
 -11   2  18      993.36      975.72      9.61 o
 -10   2  18      302.10      278.04      4.93 o
  -9   2  18        2.33        2.29      1.65 o
  -8   2  18      275.87      257.30      4.78 o
  -7   2  18     1688.75     1745.47     19.83 o
  -6   2  18      102.32       92.86      3.83 o
  -5   2  18       63.04       66.23      2.95 o
  -4   2  18     2411.95     2356.75     14.39 o
  -3   2  18       54.87       55.98      3.93 o
  -2   2  18      402.22      380.15      4.63 o
  -1   2  18        9.71        7.32      1.83 o
   0   2  18      138.35      146.79      3.50 o
   1   2  18      212.72      189.82      4.26 o
   2   2  18      122.09      129.52      4.29 o
   3   2  18      503.99      468.44      5.80 o
   4   2  18       88.11       81.23      3.15 o
   5   2  18      103.60       92.43      3.23 o
   6   2  18      390.54      415.17      5.65 o
   7   2  18      271.37      255.51      4.55 o
   8   2  18      107.93      106.20      4.74 o
   9   2  18      716.51      713.94      7.61 o
  10   2  18       49.63       50.34      2.90 o
  11   2  18       34.30       34.24      2.72 o
  12   2  18       31.51       21.23      2.25 o
  13   2  18       45.41       42.96      3.70 o
  14   2  18        2.97        2.42      1.98 o
  15   2  18        5.17        3.36      2.20 o
 -25   3  18        4.81        2.08      1.88 o
 -24   3  18        7.79        3.52      1.85 o
 -23   3  18       12.20        8.26      2.48 o
 -22   3  18        1.92        1.43      2.12 o
 -21   3  18        0.00       -0.29      1.86 o
 -20   3  18      386.83      423.81      7.73 o
 -19   3  18      218.97      226.16      5.82 o
 -18   3  18      416.08      420.39      9.78 o
 -17   3  18      136.92      143.06      5.32 o
 -16   3  18        1.93        7.30      2.74 o
 -15   3  18       18.88       13.36      3.67 o
 -14   3  18      128.71      123.75      4.97 o
 -13   3  18      315.30      315.48      6.28 o
 -12   3  18       80.05       87.24      9.54 o
 -11   3  18      370.55      346.41      5.78 o
 -10   3  18      248.32      250.12      5.02 o
  -9   3  18     1055.85     1005.85      9.56 o
  -8   3  18        0.00       -2.20      2.20 o
  -7   3  18      608.95      651.99      8.71 o
  -6   3  18      482.09      507.75      9.22 o
  -5   3  18       16.28       13.88      3.81 o
  -4   3  18      880.71      879.03     14.88 o
  -3   3  18      436.41      427.79      6.50 o
  -2   3  18      471.08      451.67      6.78 o
  -1   3  18     1528.93     1482.46     12.84 o
   0   3  18       86.21       80.31      4.31 o
   1   3  18       55.09       63.46      4.20 o
   2   3  18        6.58        6.44      2.97 o
   3   3  18       55.79       49.04      3.87 o
   4   3  18        1.12        1.52      2.78 o
   5   3  18       17.42       15.20      2.76 o
   6   3  18        8.58        9.32      2.51 o
   7   3  18      139.11      151.71      3.89 o
   8   3  18        5.61        3.18      1.92 o
   9   3  18        7.01        4.69      2.00 o
  10   3  18      154.21      143.10      4.06 o
  11   3  18        4.82        2.59      2.08 o
  12   3  18       28.55       24.43      2.36 o
  13   3  18       17.26       12.71      1.84 o
  14   3  18        0.00        0.02      2.22 o
 -24   4  18       20.99        9.12      3.55 o
 -23   4  18       33.18       14.07      4.10 o
 -22   4  18       55.24       58.67      5.68 o
 -21   4  18       33.10       31.99      3.98 o
 -20   4  18       36.14       37.82      3.60 o
 -19   4  18      121.87      117.07      5.80 o
 -18   4  18       80.68       98.25      4.74 o
 -17   4  18        6.47        2.38      2.98 o
 -16   4  18       48.65       54.61      4.05 o
 -15   4  18        0.01        3.05      2.84 o
 -14   4  18      743.21      762.95     13.75 o
 -13   4  18      923.32      899.72     16.44 o
 -12   4  18       14.07        8.68      2.30 o
 -11   4  18      486.55      493.52      6.59 o
 -10   4  18       76.37       78.00      4.38 o
  -9   4  18      195.27      192.84      4.81 o
  -8   4  18        3.87        1.37      2.40 o
  -7   4  18       13.80       18.52      3.33 o
  -6   4  18        2.26        3.33      3.28 o
  -5   4  18      105.17      110.06      6.23 o
  -4   4  18      745.68      753.37     10.69 o
  -3   4  18        0.58        1.89      2.36 o
  -2   4  18     1358.36     1342.59     12.21 o
  -1   4  18        1.94        4.70      2.71 o
   0   4  18      249.20      256.22      6.56 o
   1   4  18      320.40      303.68      6.93 o
   2   4  18      219.84      232.48      5.71 o
   3   4  18      153.01      153.39      6.35 o
   4   4  18       28.84       26.80      3.40 o
   5   4  18       51.82       49.43      3.58 o
   6   4  18       28.77       36.55      3.56 o
   7   4  18       11.97       14.45      2.96 o
   8   4  18        4.11        1.26      2.28 o
   9   4  18       35.70       32.86      3.11 o
  10   4  18        0.99        0.68      1.85 o
  11   4  18        0.30        0.52      1.32 o
  12   4  18       61.44       70.10      3.17 o
 -22   5  18       13.46        3.60      2.97 o
 -21   5  18        3.89        1.78      2.46 o
 -20   5  18        0.28        0.80      2.58 o
 -19   5  18        2.57        0.53      2.43 o
 -18   5  18       87.54       87.13      6.30 o
 -17   5  18        5.07        5.07      3.80 o
 -16   5  18        4.45        4.85      3.61 o
 -15   5  18      109.20      115.48      6.05 o
 -14   5  18       32.91       41.24      6.60 o
 -13   5  18       27.30       29.03      4.14 o
 -12   5  18       40.42       68.43     12.41 o
 -11   5  18       53.82       47.70      4.70 o
 -10   5  18       19.43       17.56      3.11 o
  -9   5  18       51.46       68.86      4.84 o
  -8   5  18        1.70        1.70      2.73 o
  -7   5  18      428.94      414.48      8.69 o
  -6   5  18       10.74       14.37      3.66 o
  -5   5  18       94.58       98.92      5.17 o
  -4   5  18        0.33        0.39      2.46 o
  -3   5  18      109.94      116.25      5.09 o
  -2   5  18      268.92      237.75     15.45 o
  -1   5  18       78.24       70.52      5.19 o
   0   5  18        8.49       16.15      3.11 o
   1   5  18       30.87       32.85      3.53 o
   2   5  18      133.16      128.47      5.09 o
   3   5  18       10.37       11.82      3.29 o
   4   5  18      160.11      154.51      5.55 o
   5   5  18       14.01       11.38      3.07 o
   6   5  18       10.07        8.86      2.67 o
   7   5  18        7.15        6.16      2.35 o
   8   5  18        6.48        5.45      1.97 o
   9   5  18       47.95       35.70      2.60 o
  10   5  18        6.74        5.81      2.83 o
 -19   6  18        0.16        0.54      2.39 o
 -18   6  18       16.62        7.89      4.06 o
 -17   6  18       16.19        4.28      4.14 o
 -16   6  18       14.48       10.88      5.92 o
 -15   6  18       39.29       51.05      5.80 o
 -14   6  18      463.66      487.59      9.44 o
 -13   6  18       47.36       49.26      4.37 o
 -12   6  18        1.06       -1.53      2.60 o
 -11   6  18      210.75      223.32      6.26 o
 -10   6  18       57.56       63.02      4.57 o
  -9   6  18      137.51      138.62      5.87 o
  -8   6  18       10.11       13.20      3.74 o
  -7   6  18      294.33      298.54      7.67 o
  -6   6  18       38.74       40.37      3.52 o
  -5   6  18      229.98      210.82      5.51 o
  -4   6  18      110.48      106.38      7.69 o
  -3   6  18      196.66      205.73      7.91 o
  -2   6  18      142.87      147.41      5.02 o
  -1   6  18      201.35      216.19      6.64 o
   0   6  18        1.83        2.06      3.24 o
   1   6  18       50.13       56.28      4.04 o
   2   6  18      244.76      216.85      5.68 o
   3   6  18      107.64       95.24      5.23 o
   4   6  18       37.04       26.68      4.11 o
   5   6  18        1.66        3.66      2.32 o
   6   6  18        0.93       -0.07      1.35 o
   7   6  18        0.01       -1.51      3.13 o
   8   6  18        5.05       -0.81      2.97 o
 -15   7  18        6.40        1.39      5.08 o
 -14   7  18       35.71       15.56      3.69 o
 -13   7  18       37.76       24.02      5.95 o
 -12   7  18        5.66        3.51      3.24 o
 -11   7  18        3.13        0.18      2.41 o
 -10   7  18       12.09        7.52      3.24 o
  -9   7  18        1.48        1.87      2.91 o
  -8   7  18        0.08        0.70      2.61 o
  -7   7  18        0.37       -0.53      3.19 o
  -6   7  18        0.28       -3.37      3.53 o
  -5   7  18        6.13        4.36      2.62 o
  -4   7  18       47.32       45.78      7.69 o
  -3   7  18       90.72       96.29      6.34 o
  -2   7  18       77.61       74.97      4.94 o
  -1   7  18       53.94       52.85      7.65 o
   0   7  18      101.81       88.35     13.67 o
   1   7  18        7.36        4.60      4.63 o
   2   7  18      108.71      130.90     23.59 o
   3   7  18       57.73       66.45     10.56 o
 -27   0  19        0.84       -0.02      3.23 o
 -25   0  19        2.75        1.36      2.45 o
 -23   0  19      195.67      176.50      6.60 o
 -21   0  19       36.51       33.21      7.58 o
 -19   0  19       76.53       54.33      5.87 o
 -17   0  19      701.15      663.70     14.95 o
 -15   0  19       28.53       26.28      4.39 o
 -13   0  19      131.56      107.81      6.57 o
 -11   0  19        3.48        4.23      2.49 o
  -9   0  19      733.73      686.06      8.25 o
  -7   0  19      427.60      368.40      5.62 o
  -5   0  19       86.92       92.31      4.32 o
  -3   0  19      195.10      185.77      5.82 o
  -1   0  19        8.40        5.89      2.89 o
   1   0  19      163.87      155.22      5.00 o
   3   0  19      506.30      505.52      9.83 o
   5   0  19     1608.36     1630.94     24.16 o
   7   0  19       10.45        5.91      4.36 o
   9   0  19       97.43       85.53      7.54 o
  11   0  19      238.64      223.15      9.67 o
  13   0  19        5.06        2.21      4.43 o
 -27   1  19       25.56       26.91      4.54 o
 -26   1  19        0.96       -1.18      1.84 o
 -25   1  19        0.37       -0.07      1.83 o
 -24   1  19        5.00        0.97      2.01 o
 -23   1  19        2.36        2.51      2.50 o
 -22   1  19       16.04       26.48      3.30 o
 -21   1  19      238.20      235.51      6.04 o
 -20   1  19       11.35        8.60      2.98 o
 -19   1  19     2001.99     2081.50     18.53 o
 -18   1  19      677.63      639.98     11.50 o
 -17   1  19      296.94      290.17      6.01 o
 -16   1  19      149.58      146.79      4.38 o
 -15   1  19       48.26       41.96      3.47 o
 -14   1  19      344.64      356.19      6.26 o
 -13   1  19      190.08      196.80      4.46 o
 -12   1  19      260.41      291.97      5.46 o
 -11   1  19      695.72      691.78      8.34 o
 -10   1  19      422.79      410.66      5.91 o
  -9   1  19        3.94        0.55      1.75 o
  -8   1  19      237.52      240.82      3.92 o
  -7   1  19       92.41       89.95      2.87 o
  -6   1  19      160.45      175.09      4.69 o
  -5   1  19       47.53       50.48      2.44 o
  -4   1  19        0.71        2.61      1.68 o
  -3   1  19      877.24      812.28      7.35 o
  -2   1  19      408.31      358.01      4.58 o
  -1   1  19      126.74      116.36      3.27 o
   0   1  19     1002.22      987.03      8.93 o
   1   1  19      663.84      641.16      8.24 o
   2   1  19       91.79      108.67      4.59 o
   3   1  19      176.00      160.31      4.89 o
   4   1  19      197.68      205.96      5.12 o
   5   1  19        7.16        5.55      2.90 o
   6   1  19      340.96      315.10      6.32 o
   7   1  19       21.29       22.75      3.44 o
   8   1  19      227.12      234.55      6.14 o
   9   1  19       47.80       61.11      4.96 o
  10   1  19       95.71       96.28      4.92 o
  11   1  19       99.53      107.85      5.43 o
  12   1  19       37.77       34.22      4.92 o
  13   1  19      129.49      127.58      5.09 o
  14   1  19       24.21       10.53      2.72 o
 -26   2  19        0.16       -0.16      1.64 o
 -25   2  19        0.03        0.46      1.45 o
 -24   2  19       22.93       10.75      2.75 o
 -23   2  19       72.07       66.31      4.14 o
 -22   2  19       11.73        6.94      2.23 o
 -21   2  19      119.95      109.47      3.37 o
 -20   2  19       50.45       39.14      2.94 o
 -19   2  19      319.38      340.61      5.45 o
 -18   2  19      318.89      320.07      9.06 o
 -17   2  19      306.04      331.65      5.95 o
 -16   2  19     1561.50     1601.82     13.94 o
 -15   2  19     1686.78     1708.22     16.30 o
 -14   2  19      120.57      130.30      4.02 o
 -13   2  19       14.98       16.44      2.49 o
 -12   2  19      966.34      941.05      9.80 o
 -11   2  19      867.94      896.86      9.20 o
 -10   2  19      176.63      153.47      3.96 o
  -9   2  19        1.71        2.56      1.68 o
  -8   2  19       24.46       31.44      2.67 o
  -7   2  19        2.96        0.74      2.37 o
  -6   2  19       31.10       29.08      2.91 o
  -5   2  19       18.77       13.46      2.52 o
  -4   2  19      308.35      292.05      4.35 o
  -3   2  19      222.45      216.32      3.64 o
  -2   2  19      755.94      724.39      6.54 o
  -1   2  19      725.62      710.24      6.92 o
   0   2  19      148.32      138.95      3.83 o
   1   2  19      546.91      505.65      6.41 o
   2   2  19        1.27        1.82      1.77 o
   3   2  19       34.22       30.98      2.90 o
   4   2  19      590.44      570.93      8.10 o
   5   2  19       40.95       41.86      3.07 o
   6   2  19        2.63        6.52      2.36 o
   7   2  19      354.04      379.01      6.23 o
   8   2  19       43.25       55.34      3.13 o
   9   2  19      151.69      152.86      4.10 o
  10   2  19        0.11        0.48      1.54 o
  11   2  19        3.01        2.03      1.75 o
  12   2  19      135.59      137.22      3.32 o
  13   2  19       21.48       12.01      2.97 o
  14   2  19       45.11       39.63      9.27 o
 -25   3  19       51.15       48.37      5.49 o
 -24   3  19       15.54        7.76      2.55 o
 -23   3  19        1.27        1.61      2.52 o
 -22   3  19       95.43      102.22      3.96 o
 -21   3  19      126.73      118.18      4.26 o
 -20   3  19       69.78       80.13      5.01 o
 -19   3  19       85.93       72.61      4.06 o
 -18   3  19       18.67       18.97      3.21 o
 -17   3  19        5.74        4.94      2.45 o
 -16   3  19       34.03       42.41      3.82 o
 -15   3  19       15.85       11.50      3.45 o
 -14   3  19       35.10       31.92      3.56 o
 -13   3  19     1419.28     1429.15     13.57 o
 -12   3  19      601.79      589.38      8.03 o
 -11   3  19      487.75      455.62      7.08 o
 -10   3  19      259.79      262.92      5.61 o
  -9   3  19       32.98       34.26      2.83 o
  -8   3  19        8.23       13.99      2.78 o
  -7   3  19       30.61       30.66      4.49 o
  -6   3  19        7.44        5.87      3.40 o
  -5   3  19     1061.83     1010.32     13.36 o
  -4   3  19      100.20      115.84      6.12 o
  -3   3  19        7.84        8.22      2.41 o
  -2   3  19     1982.36     2075.81     16.35 o
  -1   3  19     2532.56     2438.10     20.31 o
   0   3  19      307.67      293.49      6.69 o
   1   3  19       34.10       31.27      3.58 o
   2   3  19      206.94      218.24      6.00 o
   3   3  19        0.75        0.96      2.09 o
   4   3  19        0.53       -1.01      2.21 o
   5   3  19        5.57        3.60      2.14 o
   6   3  19      130.02      121.75      4.09 o
   7   3  19       28.52       33.73      3.05 o
   8   3  19      215.36      217.14      4.33 o
   9   3  19       15.11       17.50      2.35 o
  10   3  19        3.27        1.64      1.66 o
  11   3  19       10.69        6.10      1.84 o
  12   3  19       13.70        5.85      1.57 o
  13   3  19       29.14       19.12      4.58 o
 -24   4  19       48.20       45.53      4.37 o
 -23   4  19       14.88        5.99      4.71 o
 -22   4  19        0.27       -0.03      1.61 o
 -21   4  19        0.96       -0.68      1.95 o
 -20   4  19       34.37       42.26      3.43 o
 -19   4  19        7.70       12.80      3.24 o
 -18   4  19      768.92      826.34     11.15 o
 -17   4  19        0.39        4.74      3.72 o
 -16   4  19        0.31        1.54      2.48 o
 -15   4  19      390.62      376.18      8.74 o
 -14   4  19      763.97      786.67     10.38 o
 -13   4  19      478.36      492.41     14.44 o
 -12   4  19      101.76       94.03      3.80 o
 -11   4  19      570.48      570.64      7.68 o
 -10   4  19       12.63       10.78      3.18 o
  -9   4  19        4.19        6.63      2.56 o
  -8   4  19       12.14       14.16      4.15 o
  -7   4  19      601.41      610.55     10.93 o
  -6   4  19       19.88       19.02      4.40 o
  -5   4  19      225.45      189.77      7.22 o
  -4   4  19      259.21      250.39      5.90 o
  -3   4  19        8.77        4.07      2.52 o
  -2   4  19       37.79       48.89      3.42 o
  -1   4  19      174.74      146.22      4.55 o
   0   4  19      554.98      583.90      8.64 o
   1   4  19       83.15       81.59      4.46 o
   2   4  19        0.10       -1.58      2.36 o
   3   4  19        8.58        5.75      2.57 o
   4   4  19        2.47        6.24      2.77 o
   5   4  19       41.35       51.58      3.76 o
   6   4  19       21.41       22.53      3.16 o
   7   4  19       12.56       15.26      2.90 o
   8   4  19        2.53        1.77      1.97 o
   9   4  19        1.80        1.30      1.75 o
  10   4  19        2.60       -0.10      1.48 o
  11   4  19       68.73       81.93      4.66 o
 -22   5  19        0.01        0.54      2.23 o
 -21   5  19        3.37        4.76      2.48 o
 -20   5  19        8.48        3.62      2.82 o
 -19   5  19       58.72       72.94      4.30 o
 -18   5  19      198.83      209.30      7.47 o
 -17   5  19      139.03      143.55      7.52 o
 -16   5  19        0.22        0.85      2.60 o
 -15   5  19      102.30       99.59      7.42 o
 -14   5  19      150.76      167.20      8.74 o
 -13   5  19       18.80       23.89      3.81 o
 -12   5  19      145.76      146.14      5.57 o
 -11   5  19       94.58       94.36      4.32 o
 -10   5  19       64.23       77.13      4.16 o
  -9   5  19      170.11      203.83      7.72 o
  -8   5  19      364.54      322.00      7.38 o
  -7   5  19        3.28        2.51      3.12 o
  -6   5  19      127.59      131.66      6.05 o
  -5   5  19        1.84        2.33      2.67 o
  -4   5  19       95.30       94.54     11.11 o
  -3   5  19      285.85      285.63      7.04 o
  -2   5  19      160.32      143.67      6.58 o
  -1   5  19       97.70       94.31      5.07 o
   0   5  19       58.51       62.82      3.89 o
   1   5  19       23.32       21.31      3.19 o
   2   5  19      451.26      432.11      7.12 o
   3   5  19        2.63        4.15      2.06 o
   4   5  19      109.50      109.72      3.59 o
   5   5  19       55.27       57.03      3.92 o
   6   5  19       13.78        9.60      1.97 o
   7   5  19        3.62        3.37      1.90 o
   8   5  19      131.57      155.53      4.66 o
   9   5  19       27.03       25.36      3.42 o
 -19   6  19       10.44        5.08      3.00 o
 -18   6  19        4.53        3.23      2.93 o
 -17   6  19        8.27        2.47      4.48 o
 -16   6  19       14.15        3.36      4.15 o
 -15   6  19      115.53      137.18      8.87 o
 -14   6  19       34.69       30.28      5.43 o
 -13   6  19        3.51        0.95      2.51 o
 -12   6  19       74.28       77.21      4.44 o
 -11   6  19       48.62       51.87      4.39 o
 -10   6  19       92.31      113.72      5.08 o
  -9   6  19       31.05       33.71      4.59 o
  -8   6  19      194.33      190.58      9.21 o
  -7   6  19        0.56        0.59      2.33 o
  -6   6  19       31.33       32.95      3.33 o
  -5   6  19        0.00       -0.24      1.99 o
  -4   6  19       32.48       44.41      4.29 o
  -3   6  19       32.52       30.71      3.56 o
  -2   6  19        0.76        0.63      2.16 o
  -1   6  19        1.45        3.01      2.37 o
   0   6  19      470.64      466.17      9.37 o
   1   6  19       10.34       17.37      3.60 o
   2   6  19        8.34        7.01      2.62 o
   3   6  19        2.97        4.69      2.55 o
   4   6  19        7.48        7.88      2.73 o
   5   6  19       53.42       55.35      7.46 o
   6   6  19        1.17        0.25      2.21 o
 -14   7  19       48.71       59.23      7.81 o
 -13   7  19        8.12        4.67      2.54 o
 -12   7  19        9.03        2.58      2.74 o
 -11   7  19        8.52        4.28      2.82 o
 -10   7  19        8.96        2.69      2.66 o
  -9   7  19       43.70       45.04      8.13 o
  -8   7  19        5.88        3.92      3.29 o
  -7   7  19       83.53      101.12      7.61 o
  -6   7  19        0.76        0.90      4.96 o
  -5   7  19        0.10       -1.90      3.81 o
  -4   7  19      175.38      188.75     12.43 o
  -3   7  19        6.12        4.67      3.30 o
  -2   7  19        0.01        1.21      2.57 o
  -1   7  19        0.79        0.52      2.27 o
   0   7  19       92.25      107.92     17.01 o
   1   7  19       77.66       93.12     14.55 o
   2   7  19        1.42        2.19      3.47 o
 -26   0  20       40.52       53.58      8.35 o
 -24   0  20      105.54      108.44      8.67 o
 -22   0  20      152.82      150.86     12.33 o
 -20   0  20       60.51       57.07      5.49 o
 -18   0  20     1246.12     1301.04     21.89 o
 -16   0  20      388.73      389.62      9.40 o
 -14   0  20      142.05      128.42      6.20 o
 -12   0  20       24.84       33.09      5.00 o
 -10   0  20     3587.76     3372.54     65.75 o
  -8   0  20       53.31       51.91      4.56 o
  -6   0  20      436.78      415.73      9.18 o
  -4   0  20      346.44      335.02      6.93 o
  -2   0  20      883.38      864.03     11.90 o
   0   0  20      135.86      127.72      5.34 o
   2   0  20     1255.80     1219.34     15.11 o
   4   0  20      634.31      618.01      9.97 o
   6   0  20      175.34      185.52      7.97 o
   8   0  20      137.48      129.57      7.11 o
  10   0  20       56.82       87.19      8.71 o
  12   0  20       10.08        5.52      7.34 o
  14   0  20        0.02       -0.11      2.55 o
 -26   1  20        2.73        1.85      1.70 o
 -25   1  20       44.73       29.66      5.41 o
 -24   1  20       19.94       13.90      3.63 o
 -23   1  20       48.03       51.15      3.81 o
 -22   1  20       18.35       11.68      2.69 o
 -21   1  20       74.13       67.63      3.48 o
 -20   1  20      364.21      417.69      6.94 o
 -19   1  20      155.01      170.14      4.64 o
 -18   1  20      526.66      561.14      7.62 o
 -17   1  20     3281.94     3467.77     29.18 o
 -16   1  20      141.45      158.49      8.61 o
 -15   1  20      324.21      314.16      6.17 o
 -14   1  20      585.14      554.40      8.41 o
 -13   1  20      287.20      296.82      6.38 o
 -12   1  20      137.03      133.71      5.38 o
 -11   1  20       17.68       17.58      3.44 o
 -10   1  20       69.99       72.43      4.15 o
  -9   1  20     2449.96     2456.46     21.02 o
  -8   1  20      746.15      718.10      9.67 o
  -7   1  20      664.06      582.59      7.63 o
  -6   1  20        2.07        3.96      2.37 o
  -5   1  20      356.87      369.54      5.71 o
  -4   1  20      380.09      370.00      6.42 o
  -3   1  20       74.59       83.99      3.08 o
  -2   1  20      405.74      394.35      5.20 o
  -1   1  20      778.04      766.15      7.23 o
   0   1  20     1683.07     1690.52     14.84 o
   1   1  20       85.48       83.06      4.29 o
   2   1  20       12.80        9.45      2.70 o
   3   1  20      707.19      681.29      8.66 o
   4   1  20       36.68       43.27      3.65 o
   5   1  20       97.30       87.09      4.32 o
   6   1  20      751.76      765.49     10.47 o
   7   1  20       66.39       77.38      4.14 o
   8   1  20      314.06      310.71      6.27 o
   9   1  20        2.40        2.24      2.75 o
  10   1  20        0.81        0.88      2.33 o
  11   1  20      110.44      119.23      4.93 o
  12   1  20       25.50       13.52      3.37 o
  13   1  20       61.28       72.16      5.63 o
 -26   2  20      278.87      330.94     10.60 o
 -25   2  20       27.19       17.34      3.38 o
 -24   2  20       37.67       47.11      4.59 o
 -23   2  20        2.49        3.24      2.21 o
 -22   2  20       32.84       31.24      3.18 o
 -21   2  20      165.11      147.68      3.97 o
 -20   2  20        4.52        3.37      2.25 o
 -19   2  20      589.15      625.11      7.88 o
 -18   2  20       34.05       37.82      3.17 o
 -17   2  20      556.77      570.59      9.70 o
 -16   2  20      321.36      284.00      6.36 o
 -15   2  20      470.10      522.22      8.92 o
 -14   2  20        1.19        3.59      2.50 o
 -13   2  20      394.95      413.70      6.48 o
 -12   2  20      356.69      365.69      7.17 o
 -11   2  20       81.10       91.62      3.99 o
 -10   2  20      477.59      503.22      7.05 o
  -9   2  20      142.13      140.05      3.84 o
  -8   2  20        0.78       -1.56      2.36 o
  -7   2  20      330.92      357.15      6.62 o
  -6   2  20      388.02      380.85      6.97 o
  -5   2  20      154.83      153.38      4.22 o
  -4   2  20        1.65        2.28      1.68 o
  -3   2  20       16.48       19.37      2.66 o
  -2   2  20      268.81      260.09      4.47 o
  -1   2  20        1.82        2.24      1.70 o
   0   2  20      302.75      305.45      5.71 o
   1   2  20     1195.47     1151.63     15.15 o
   2   2  20      369.99      388.74     11.25 o
   3   2  20      155.44      141.46      4.55 o
   4   2  20        8.42        8.77      2.35 o
   5   2  20        0.00       -1.43      1.95 o
   6   2  20      335.96      355.42      5.75 o
   7   2  20      518.75      522.62      7.16 o
   8   2  20      112.87      115.85      3.88 o
   9   2  20        2.52        2.35      1.85 o
  10   2  20      119.47      119.17      3.81 o
  11   2  20       31.04       27.91      3.04 o
  12   2  20       50.50       55.73      5.79 o
  13   2  20        0.05        0.70      2.01 o
 -25   3  20        0.48       -1.22      4.65 o
 -24   3  20        0.02        1.09      1.79 o
 -23   3  20        7.76        4.09      1.85 o
 -22   3  20        5.10        3.92      2.17 o
 -21   3  20       16.75       11.72      2.71 o
 -20   3  20        0.15        1.25      2.02 o
 -19   3  20       10.99        9.54      2.77 o
 -18   3  20        0.01        0.84      2.19 o
 -17   3  20      138.72      135.80      5.03 o
 -16   3  20        0.29       -1.45      2.30 o
 -15   3  20        0.46        0.78      2.54 o
 -14   3  20      289.96      303.61      6.55 o
 -13   3  20      982.31      991.08     10.43 o
 -12   3  20       32.12       25.84      3.05 o
 -11   3  20      656.61      633.46     11.00 o
 -10   3  20      101.18      115.42      4.26 o
  -9   3  20       16.52       17.00      2.45 o
  -8   3  20       10.47       12.56      3.38 o
  -7   3  20       73.02       76.09      4.84 o
  -6   3  20        4.10        4.06      2.92 o
  -5   3  20        6.09        9.88      2.98 o
  -4   3  20        2.86        4.05      2.44 o
  -3   3  20      177.81      174.40      5.50 o
  -2   3  20      647.28      660.80      7.69 o
  -1   3  20      137.74      135.15      5.50 o
   0   3  20      546.92      553.61      8.61 o
   1   3  20       34.00       39.11      4.30 o
   2   3  20        5.74        2.12      2.56 o
   3   3  20       10.54       19.83      3.34 o
   4   3  20        5.02        4.08      2.52 o
   5   3  20        8.88        9.80      2.44 o
   6   3  20        5.27        6.71      2.20 o
   7   3  20        3.90        2.43      1.94 o
   8   3  20        4.54        2.42      1.86 o
   9   3  20       15.64       13.29      2.00 o
  10   3  20       86.14       79.29      2.82 o
  11   3  20       11.66        6.18      2.18 o
  12   3  20        9.93        3.72      2.45 o
 -23   4  20        0.52       -0.71      2.24 o
 -22   4  20       44.26       45.63      2.98 o
 -21   4  20      145.40      149.45      4.22 o
 -20   4  20      360.66      395.72      7.00 o
 -19   4  20       10.49       10.68      2.89 o
 -18   4  20       83.92       96.40      5.05 o
 -17   4  20        9.42       12.50      4.47 o
 -16   4  20       50.93       63.95      3.51 o
 -15   4  20       67.87       72.12      3.66 o
 -14   4  20      173.23      169.76      9.90 o
 -13   4  20      112.49      125.48      4.37 o
 -12   4  20        6.73        7.43      3.03 o
 -11   4  20        1.21       -0.64      1.81 o
 -10   4  20        6.16        8.18      2.80 o
  -9   4  20       85.91      105.70      4.85 o
  -8   4  20      217.06      232.52      8.82 o
  -7   4  20       12.30       15.27      4.49 o
  -6   4  20      160.09      143.55      7.09 o
  -5   4  20      143.37      129.79      5.82 o
  -4   4  20      132.61      122.79      4.73 o
  -3   4  20       28.44       20.00      3.09 o
  -2   4  20       78.16       81.77      5.02 o
  -1   4  20       79.28       69.81      3.64 o
   0   4  20       55.92       47.48      3.42 o
   1   4  20       73.68       77.30      3.83 o
   2   4  20       26.90       33.94      3.65 o
   3   4  20        0.27       -0.28      1.96 o
   4   4  20        8.00        5.59      2.57 o
   5   4  20        2.36        3.15      2.62 o
   6   4  20       18.76       19.66      3.09 o
   7   4  20       20.06       15.18      2.85 o
   8   4  20       15.02       11.74      2.32 o
   9   4  20       58.76       66.48      3.05 o
  10   4  20      120.35      123.72      4.08 o
 -21   5  20        2.11        1.74      2.14 o
 -20   5  20       16.77        8.29      3.28 o
 -19   5  20       13.44        6.27      2.70 o
 -18   5  20       27.18        9.98      3.43 o
 -17   5  20       63.85       60.91      7.46 o
 -16   5  20      164.33      183.29      9.38 o
 -15   5  20       16.84       24.59      6.38 o
 -14   5  20        5.40        2.28      4.94 o
 -13   5  20       20.59       16.09      3.26 o
 -12   5  20      167.05      134.49      4.61 o
 -11   5  20       46.16       47.51      4.12 o
 -10   5  20       59.88       60.21      3.96 o
  -9   5  20      233.33      230.79      6.47 o
  -8   5  20       22.16       23.22      3.94 o
  -7   5  20       28.05       32.56      5.10 o
  -6   5  20       75.11       67.29      4.69 o
  -5   5  20        7.40        3.21      2.79 o
  -4   5  20      227.95      245.59     11.59 o
  -3   5  20      657.03      645.03     10.33 o
  -2   5  20      431.93      420.42      8.60 o
  -1   5  20      307.01      316.31      7.12 o
   0   5  20      151.55      159.07      5.12 o
   1   5  20       12.75        9.96      2.32 o
   2   5  20       11.74       10.77      2.74 o
   3   5  20       22.25       20.86      2.86 o
   4   5  20        1.57       -1.39      1.76 o
   5   5  20      112.79      112.65      7.48 o
   6   5  20        7.47        3.80      1.60 o
   7   5  20       92.89      113.00      4.26 o
   8   5  20        1.42        1.34      1.93 o
 -18   6  20        1.92        2.16      2.68 o
 -17   6  20        0.82        2.91      3.91 o
 -16   6  20        0.10        1.24      3.97 o
 -15   6  20       37.85       29.02      7.62 o
 -14   6  20      144.98      146.83      7.43 o
 -13   6  20      121.36      124.91      6.07 o
 -12   6  20      190.34      205.16      6.01 o
 -11   6  20      220.29      215.25      6.01 o
 -10   6  20       16.21       18.71      3.59 o
  -9   6  20       23.65       16.85      3.63 o
  -8   6  20       23.20       28.11      4.46 o
  -7   6  20        4.41        5.30      3.13 o
  -6   6  20       26.78       28.13      3.45 o
  -5   6  20      102.23       92.60      4.49 o
  -4   6  20        7.70        2.24      2.65 o
  -3   6  20       30.15       25.26      3.20 o
  -2   6  20        6.30        6.68      2.73 o
  -1   6  20       10.41        6.28      2.55 o
   0   6  20       13.66       11.90      3.40 o
   1   6  20        3.75        2.09      2.05 o
   2   6  20       45.31       41.67      3.75 o
   3   6  20      106.24       87.59      7.19 o
   4   6  20        1.47       -0.39      1.69 o
   5   6  20        1.10        0.41      2.19 o
 -13   7  20        1.17        1.45      2.93 o
 -12   7  20        0.29        0.73      2.12 o
 -11   7  20       63.93       47.33     11.22 o
 -10   7  20        0.62        0.57      2.27 o
  -9   7  20        4.26        2.14      2.48 o
  -8   7  20        2.35       -0.44      2.61 o
  -7   7  20        0.04       -1.74      2.21 o
  -6   7  20      183.07      210.08     19.60 o
  -5   7  20        5.15        5.38      4.19 o
  -4   7  20       19.98       10.73      3.45 o
  -3   7  20        7.32        5.40      3.83 o
  -2   7  20       12.69        4.97      4.41 o
  -1   7  20        8.97        5.76      4.44 o
   0   7  20       37.31       28.12      7.11 o
 -25   0  21      104.91      127.22     12.53 o
 -23   0  21       23.18       16.14      6.19 o
 -21   0  21       22.14       21.18      4.24 o
 -19   0  21       32.46       51.84      6.51 o
 -17   0  21      116.77      124.82      5.83 o
 -15   0  21        0.54        3.13      3.14 o
 -13   0  21       20.56       23.10      4.63 o
 -11   0  21     2779.79     2778.06     37.31 o
  -9   0  21       87.71       86.05      4.94 o
  -7   0  21       70.88       67.14      4.78 o
  -5   0  21      864.76      850.91     12.09 o
  -3   0  21      337.45      319.18      7.17 o
  -1   0  21     2049.39     2111.10     21.71 o
   1   0  21     1369.69     1378.98     16.71 o
   3   0  21     1093.84     1070.95     15.24 o
   5   0  21      410.30      443.14     11.91 o
   7   0  21      150.42      165.47      7.50 o
   9   0  21        4.34        4.47      4.61 o
  11   0  21      492.24      519.13     11.21 o
  13   0  21      168.83      166.15      7.74 o
 -26   1  21       14.64        7.97      3.89 o
 -25   1  21       25.93       11.65      3.79 o
 -24   1  21       70.52       72.16     10.02 o
 -23   1  21        8.98        9.84      2.39 o
 -22   1  21      136.10      119.98      4.34 o
 -21   1  21       64.26       55.34      3.18 o
 -20   1  21       42.96       35.12      3.06 o
 -19   1  21        0.03       -2.16      2.16 o
 -18   1  21     1026.15     1120.62     12.47 o
 -17   1  21      258.04      278.17      6.70 o
 -16   1  21      237.54      243.24      7.50 o
 -15   1  21       10.54        7.06      2.64 o
 -14   1  21       12.95       13.21      3.29 o
 -13   1  21      266.97      260.93      6.18 o
 -12   1  21     2622.50     2642.35     23.14 o
 -11   1  21      603.89      562.94      8.80 o
 -10   1  21      347.81      332.27      6.62 o
  -9   1  21      654.06      650.68      8.28 o
  -8   1  21      451.91      410.63      8.35 o
  -7   1  21       43.21       40.47      3.05 o
  -6   1  21       65.19       71.18      3.78 o
  -5   1  21       94.50       85.48      3.24 o
  -4   1  21       29.47       34.98      2.67 o
  -3   1  21       67.15       72.57      2.88 o
  -2   1  21     2741.82     2773.15     19.74 o
  -1   1  21     2534.19     2496.81     18.18 o
   0   1  21       47.34       52.17      3.45 o
   1   1  21        0.00        2.31      2.54 o
   2   1  21      130.07      135.13      5.32 o
   3   1  21        2.79        3.62      2.54 o
   4   1  21       59.84       73.38      3.91 o
   5   1  21      567.79      579.42      7.47 o
   6   1  21      241.11      259.67      5.22 o
   7   1  21       21.56       27.74      2.91 o
   8   1  21        0.98        2.87      2.42 o
   9   1  21      155.33      167.01      5.42 o
  10   1  21      225.97      232.87      6.02 o
  11   1  21       24.29       14.51      3.25 o
  12   1  21      167.56      208.55      4.90 o
 -25   2  21       19.05       13.60      2.51 o
 -24   2  21       59.03       75.50      6.12 o
 -23   2  21        3.20        7.77      2.37 o
 -22   2  21       19.15       16.00      2.94 o
 -21   2  21       30.55       38.89      2.75 o
 -20   2  21      160.87      171.73      4.71 o
 -19   2  21       67.05       86.90      3.58 o
 -18   2  21      155.84      180.31      6.31 o
 -17   2  21     1119.95     1187.47     12.58 o
 -16   2  21      130.21      132.29      4.74 o
 -15   2  21     1637.68     1705.17     15.67 o
 -14   2  21     1449.21     1508.42     13.56 o
 -13   2  21        8.23        7.07      2.44 o
 -12   2  21      129.22      101.12      4.56 o
 -11   2  21      959.68      908.63     10.64 o
 -10   2  21       19.34       16.49      2.72 o
  -9   2  21       42.93       32.51      3.03 o
  -8   2  21      634.81      592.44     10.59 o
  -7   2  21       33.60       28.99      4.05 o
  -6   2  21       40.60       56.37      3.28 o
  -5   2  21      165.06      148.50      4.67 o
  -4   2  21        1.86        2.82      2.40 o
  -3   2  21      812.50      768.80     21.41 o
  -2   2  21      620.65      584.04      7.52 o
  -1   2  21      395.05      376.44      6.16 o
   0   2  21       77.94       83.97      3.97 o
   1   2  21      903.69      873.79     10.92 o
   2   2  21      452.94      454.05      7.91 o
   3   2  21      137.30      125.35      4.12 o
   4   2  21      369.77      369.72      8.59 o
   5   2  21      124.55      118.26      3.82 o
   6   2  21      202.61      208.97      4.63 o
   7   2  21      132.97      135.30      3.85 o
   8   2  21       90.78       73.65      3.41 o
   9   2  21       40.50       37.28      2.69 o
  10   2  21        0.39       -0.02      1.75 o
  11   2  21       14.82       15.15      2.86 o
  12   2  21       97.46      100.69      3.91 o
 -24   3  21        0.44        1.64      2.69 o
 -23   3  21        0.18       -0.37      1.54 o
 -22   3  21       24.37       14.59      2.76 o
 -21   3  21       25.51       18.66      2.90 o
 -20   3  21       63.28       63.68      3.83 o
 -19   3  21      183.01      199.73      4.95 o
 -18   3  21      262.54      265.80      5.05 o
 -17   3  21      487.57      475.10      7.82 o
 -16   3  21      183.82      194.22      4.92 o
 -15   3  21      432.25      435.07      7.75 o
 -14   3  21       79.12       90.99      3.91 o
 -13   3  21       34.10       32.18      3.12 o
 -12   3  21       17.82       18.95      2.95 o
 -11   3  21      200.27      165.09      5.15 o
 -10   3  21        0.36        1.53      1.99 o
  -9   3  21       21.00       20.94      2.53 o
  -8   3  21       90.52       88.01      4.60 o
  -7   3  21        6.14        7.43      3.60 o
  -6   3  21      254.22      265.36      6.95 o
  -5   3  21      121.31      130.89      5.14 o
  -4   3  21      146.08      159.17      4.54 o
  -3   3  21      391.68      358.39      6.12 o
  -2   3  21      723.43      711.71     10.65 o
  -1   3  21      318.15      299.41      6.05 o
   0   3  21       29.79       29.25      3.41 o
   1   3  21        6.05        5.53      2.53 o
   2   3  21       51.04       49.22      3.55 o
   3   3  21       24.30       23.14      3.05 o
   4   3  21       51.10       51.05      3.62 o
   5   3  21        8.50       13.31      3.08 o
   6   3  21       20.34       18.66      2.59 o
   7   3  21       15.66       13.00      2.43 o
   8   3  21      245.93      252.57      5.04 o
   9   3  21      324.41      335.13     10.03 o
  10   3  21       32.84       18.92      2.95 o
  11   3  21        2.85        1.51      2.35 o
 -23   4  21       38.21       48.26      6.66 o
 -22   4  21       19.02        9.18      3.32 o
 -21   4  21        2.23        0.53      1.68 o
 -20   4  21       31.66       24.32      3.18 o
 -19   4  21      112.87      146.92      5.33 o
 -18   4  21        4.99        5.20      2.85 o
 -17   4  21      149.61      152.24      5.87 o
 -16   4  21       11.05       17.65      2.72 o
 -15   4  21      144.50      151.57      4.25 o
 -14   4  21       15.81       22.12      3.15 o
 -13   4  21      115.38      114.42      4.09 o
 -12   4  21       45.88       48.42      4.23 o
 -11   4  21       27.09       26.11      2.86 o
 -10   4  21        6.55        4.99      2.49 o
  -9   4  21       12.06       19.91      3.20 o
  -8   4  21       36.00       45.70      5.30 o
  -7   4  21       38.52       38.13      4.59 o
  -6   4  21       21.06       19.54      4.63 o
  -5   4  21       24.05       21.45      3.67 o
  -4   4  21      156.43      144.92      4.37 o
  -3   4  21       80.37       68.41      4.08 o
  -2   4  21       31.31       42.76      3.70 o
  -1   4  21        0.01        3.31      3.08 o
   0   4  21       54.92       60.61      3.50 o
   1   4  21       15.86       18.70      2.85 o
   2   4  21        4.11        6.79      2.67 o
   3   4  21        5.84        4.14      2.49 o
   4   4  21        0.07        1.81      2.24 o
   5   4  21        0.15        1.82      2.08 o
   6   4  21        4.68        3.19      2.14 o
   7   4  21        0.23        0.19      1.44 o
   8   4  21       73.16       87.02      4.61 o
   9   4  21      179.99      183.78      4.39 o
 -21   5  21        0.02        0.45      2.23 o
 -20   5  21        6.41        2.74      2.56 o
 -19   5  21       17.90        8.96      3.75 o
 -18   5  21        0.26        0.23      2.01 o
 -17   5  21       42.00       34.72      7.90 o
 -16   5  21        8.45       11.48      5.11 o
 -15   5  21      427.38      446.85      9.52 o
 -14   5  21       31.57       22.37      4.41 o
 -13   5  21      279.18      280.94      7.67 o
 -12   5  21       70.39       62.82      3.54 o
 -11   5  21        0.60        3.60      3.13 o
 -10   5  21        3.66        4.23      2.53 o
  -9   5  21       30.81       31.54      3.67 o
  -8   5  21       35.99       36.37      5.10 o
  -7   5  21      110.63      145.44      6.42 o
  -6   5  21       11.33       12.44      3.40 o
  -5   5  21       29.78       29.74      3.76 o
  -4   5  21      136.21      123.24      5.90 o
  -3   5  21       51.37       54.15      4.37 o
  -2   5  21      116.90      108.87      5.24 o
  -1   5  21        0.01        2.10      2.22 o
   0   5  21       23.75       31.77      3.30 o
   1   5  21        8.24       11.63      2.22 o
   2   5  21       72.46       77.64      3.99 o
   3   5  21       32.19       19.54      3.05 o
   4   5  21       13.27        9.78      2.09 o
   5   5  21      194.83      197.97      8.00 o
   6   5  21       12.20        6.62      2.78 o
   7   5  21       11.23        5.73      2.26 o
 -17   6  21       17.05        8.05      3.46 o
 -16   6  21       40.20       50.31      6.92 o
 -15   6  21       56.50       72.51      6.63 o
 -14   6  21      116.18      123.30      5.73 o
 -13   6  21       42.29       33.91      3.20 o
 -12   6  21       13.91        9.52      2.80 o
 -11   6  21        5.37        4.25      2.57 o
 -10   6  21       33.64       23.28      3.32 o
  -9   6  21        9.75        6.89      3.32 o
  -8   6  21       85.96       93.37      5.09 o
  -7   6  21      132.08      123.14      4.45 o
  -6   6  21       76.59       64.94      6.32 o
  -5   6  21       47.54       63.13      5.09 o
  -4   6  21      106.11      105.13      4.38 o
  -3   6  21        8.23        4.82      2.69 o
  -2   6  21       23.33       19.18      2.90 o
  -1   6  21        1.95        1.41      2.33 o
   0   6  21      128.85      103.39     13.41 o
   1   6  21        0.30        0.02      2.59 o
   2   6  21       21.58       14.23      3.79 o
   3   6  21      122.08      133.43     12.26 o
   4   6  21        1.73        1.04      3.08 o
 -11   7  21        7.68        3.91      4.08 o
 -10   7  21       54.58       48.63     10.18 o
  -9   7  21       11.61        5.08      3.35 o
  -8   7  21        8.84        1.53      3.91 o
  -7   7  21       27.18        8.59      4.36 o
  -6   7  21        0.11        1.19      4.39 o
  -5   7  21        1.65        0.13      2.82 o
  -4   7  21       16.21        7.17      3.99 o
  -3   7  21        4.31        2.68      3.50 o
 -26   0  22       34.14       26.89      5.35 o
 -24   0  22       65.20       81.54      9.93 o
 -22   0  22       98.03       87.46      8.58 o
 -20   0  22      323.61      317.96     10.57 o
 -18   0  22      110.51       95.31      7.35 o
 -16   0  22      106.55      110.44      8.99 o
 -14   0  22       13.51       22.44      4.29 o
 -12   0  22     2316.45     2339.61     30.24 o
 -10   0  22        9.70        5.10      4.00 o
  -8   0  22       77.31       68.13      5.15 o
  -6   0  22       92.53       90.51      4.27 o
  -4   0  22      750.96      741.37      9.98 o
  -2   0  22      517.77      531.84     15.16 o
   0   0  22      856.43      869.16     12.46 o
   2   0  22       55.51       55.64      4.74 o
   4   0  22       12.26       14.63      5.37 o
   6   0  22      117.26      117.08      6.68 o
   8   0  22       30.16       33.89      5.53 o
  10   0  22      108.10       97.36      5.84 o
 -26   1  22       47.10       72.12      5.49 o
 -25   1  22       92.12      104.93      5.16 o
 -24   1  22       12.46        8.29      2.30 o
 -23   1  22        6.20        5.61      2.51 o
 -22   1  22       43.55       24.75      3.04 o
 -21   1  22      113.95      108.05      4.34 o
 -20   1  22        3.65        5.54      2.42 o
 -19   1  22        1.48        0.34      2.22 o
 -18   1  22      832.39      890.65     10.63 o
 -17   1  22        0.81        2.27      2.93 o
 -16   1  22        1.60        3.14      2.83 o
 -15   1  22      248.18      237.09      6.54 o
 -14   1  22      517.11      531.31      8.74 o
 -13   1  22      878.40      852.36     10.47 o
 -12   1  22      198.10      209.83      5.50 o
 -11   1  22        5.31        2.72      2.69 o
 -10   1  22        3.83        8.68      2.88 o
  -9   1  22      106.02      115.03      4.95 o
  -8   1  22      341.49      339.37      6.50 o
  -7   1  22       51.56       50.30      3.35 o
  -6   1  22     1066.06     1042.19     11.29 o
  -5   1  22      777.41      753.32     10.39 o
  -4   1  22      143.82      144.37      5.37 o
  -3   1  22      374.52      365.12      5.32 o
  -2   1  22      257.45      268.05      4.39 o
  -1   1  22     3322.72     3257.43     27.19 o
   0   1  22     2041.04     2031.50     17.96 o
   1   1  22      644.63      636.07      9.24 o
   2   1  22        7.53        5.71      2.74 o
   3   1  22      346.94      354.06      6.78 o
   4   1  22      187.03      191.46      5.10 o
   5   1  22        0.52        1.02      2.15 o
   6   1  22        6.05        7.66      2.47 o
   7   1  22       10.65       10.14      2.94 o
   8   1  22       10.24       11.05      3.07 o
   9   1  22       10.22        5.75      2.72 o
  10   1  22       77.97       89.74      3.77 o
  11   1  22        7.75        4.71      2.48 o
 -25   2  22       15.29        8.28      5.03 o
 -24   2  22       27.82       13.88      3.72 o
 -23   2  22        6.98        9.74      1.99 o
 -22   2  22      110.75      116.72      4.95 o
 -21   2  22      104.84      115.52      3.93 o
 -20   2  22       12.25       25.20      5.54 o
 -19   2  22      166.96      208.13      4.40 o
 -18   2  22       18.95       22.13      2.81 o
 -17   2  22       25.90       33.73      3.22 o
 -16   2  22       92.24       94.49      4.14 o
 -15   2  22       26.49       20.23      2.98 o
 -14   2  22       14.91       17.75      2.86 o
 -13   2  22        8.12       15.85      2.67 o
 -12   2  22      110.75      102.43      4.40 o
 -11   2  22      414.76      414.17      7.36 o
 -10   2  22      218.96      223.10      5.76 o
  -9   2  22      285.18      251.46      6.29 o
  -8   2  22      337.88      304.50     21.80 o
  -7   2  22       10.57       11.50      4.56 o
  -6   2  22       26.13       38.82      5.38 o
  -5   2  22       63.96       50.23      3.80 o
  -4   2  22       79.47       64.05      4.03 o
  -3   2  22       31.61       28.20      3.28 o
  -2   2  22       23.41       14.53      2.69 o
  -1   2  22       36.78       29.99      3.78 o
   0   2  22      110.57      122.32      4.69 o
   1   2  22      140.59      145.50      4.82 o
   2   2  22      189.29      175.44      6.22 o
   3   2  22      381.08      438.09     15.47 o
   4   2  22       80.21       81.56      3.49 o
   5   2  22       12.18       23.05      2.54 o
   6   2  22        1.80        2.15      1.86 o
   7   2  22       81.14       88.80      3.66 o
   8   2  22       40.58       37.02      2.90 o
   9   2  22        0.51        1.15      1.72 o
  10   2  22        0.72        1.52      2.01 o
  11   2  22        1.11       -0.85      2.01 o
 -24   3  22      104.67      120.68      5.36 o
 -23   3  22       17.96       10.24      2.22 o
 -22   3  22      120.24      138.19      6.01 o
 -21   3  22        5.58        6.25      1.83 o
 -20   3  22       10.43        7.86      2.16 o
 -19   3  22      541.44      568.41      8.06 o
 -18   3  22       70.10       66.60      3.32 o
 -17   3  22      361.44      412.62      6.38 o
 -16   3  22      427.84      450.03      6.72 o
 -15   3  22        3.15        1.99      2.26 o
 -14   3  22      171.68      179.15      4.50 o
 -13   3  22      130.35      136.69      4.16 o
 -12   3  22      365.37      325.20      5.59 o
 -11   3  22      224.61      192.82      5.00 o
 -10   3  22       26.51       25.05      2.78 o
  -9   3  22       13.25       13.73      3.31 o
  -8   3  22        3.23        3.66      3.02 o
  -7   3  22       36.67       51.09      9.35 o
  -6   3  22      165.66      176.68      6.13 o
  -5   3  22       31.86       25.58      4.11 o
  -4   3  22        1.22        2.50      2.35 o
  -3   3  22      187.29      179.68      4.93 o
  -2   3  22      660.27      664.45      9.36 o
  -1   3  22      136.54      125.06      5.45 o
   0   3  22       55.28       52.25      3.90 o
   1   3  22       12.43        8.38      3.29 o
   2   3  22      142.71      141.08      5.22 o
   3   3  22       73.15       71.31      4.11 o
   4   3  22       66.99       69.78      5.03 o
   5   3  22       15.04       18.12      3.89 o
   6   3  22        9.17        8.72      2.64 o
   7   3  22      116.02      111.22     12.06 o
   8   3  22       92.22       87.55     10.06 o
   9   3  22       70.93       76.65      3.86 o
  10   3  22       17.03        9.06      2.85 o
 -22   4  22       42.66       20.43      4.24 o
 -21   4  22       15.29        3.46      2.08 o
 -20   4  22       22.22       10.78      3.00 o
 -19   4  22       73.19       84.11      4.07 o
 -18   4  22       50.70       55.14      3.80 o
 -17   4  22      342.00      355.30      8.08 o
 -16   4  22      129.01      115.99      4.00 o
 -15   4  22       78.39       88.65      3.52 o
 -14   4  22      221.67      201.43      4.59 o
 -13   4  22        2.44        4.31      2.54 o
 -12   4  22      389.46      395.07      7.46 o
 -11   4  22        0.81        0.45      1.91 o
 -10   4  22       92.01       88.94      3.71 o
  -9   4  22       19.38       18.89      3.69 o
  -8   4  22       51.55       52.27      4.80 o
  -7   4  22       51.53       47.63      4.64 o
  -6   4  22        8.45        7.88      3.89 o
  -5   4  22      547.77      537.08      8.39 o
  -4   4  22      272.87      257.94      5.76 o
  -3   4  22        2.99        8.08      2.85 o
  -2   4  22        0.04        0.87      2.23 o
  -1   4  22       22.93       24.04      2.82 o
   0   4  22       33.94       31.22      3.90 o
   1   4  22       19.31       23.57      3.27 o
   2   4  22       70.60       68.11      4.36 o
   3   4  22       66.00       81.44      6.09 o
   4   4  22       32.60       27.86      2.83 o
   5   4  22        3.41        1.62      1.86 o
   6   4  22        0.08       -0.37      1.94 o
   7   4  22      163.15      170.01      4.59 o
   8   4  22       98.27      103.60      4.54 o
 -20   5  22       30.22       17.52      4.20 o
 -19   5  22       61.49       45.33      6.59 o
 -18   5  22        1.94        1.33      3.21 o
 -17   5  22        9.69        5.76      4.83 o
 -16   5  22        0.14       -1.83      3.89 o
 -15   5  22      199.14      220.04      6.44 o
 -14   5  22        0.00       -1.60      3.08 o
 -13   5  22      118.22      112.31      5.14 o
 -12   5  22        1.55        0.85      1.92 o
 -11   5  22      317.77      312.93      6.50 o
 -10   5  22      236.28      222.25      5.25 o
  -9   5  22       34.16       37.07      4.05 o
  -8   5  22      255.17      270.21      7.30 o
  -7   5  22        2.02        3.01      3.64 o
  -6   5  22        1.53        1.16      3.64 o
  -5   5  22       89.83       91.04      5.17 o
  -4   5  22      162.67      165.73      4.94 o
  -3   5  22        4.15        5.72      2.47 o
  -2   5  22       97.32      102.19     10.74 o
  -1   5  22       11.92       13.09      2.97 o
   0   5  22        1.07        0.82      2.18 o
   1   5  22      211.61      208.39     12.65 o
   2   5  22       24.42       17.32      2.19 o
   3   5  22        9.09        5.56      2.14 o
   4   5  22       13.43       11.39      2.35 o
   5   5  22        0.00        0.13      1.75 o
   6   5  22       67.60       74.18      7.39 o
 -16   6  22       23.63       11.00      5.33 o
 -15   6  22       18.83       14.75      3.92 o
 -14   6  22       45.04       47.94      7.23 o
 -13   6  22       81.59       90.52      7.73 o
 -12   6  22       43.80       39.60      5.17 o
 -11   6  22       68.90       85.75      4.44 o
 -10   6  22        0.50       -0.45      1.93 o
  -9   6  22        3.20        2.89      2.01 o
  -8   6  22        7.54        4.29      3.13 o
  -7   6  22      116.57      122.28      9.16 o
  -6   6  22       11.22        6.21      2.92 o
  -5   6  22        9.39        7.62      3.56 o
  -4   6  22        2.95        4.02      2.29 o
  -3   6  22        3.12        1.04      2.06 o
  -2   6  22        0.99        0.27      1.78 o
  -1   6  22        0.68        2.80      1.82 o
   0   6  22        7.82        5.00      2.81 o
   1   6  22       54.89       79.22      8.45 o
   2   6  22       13.88       10.08      3.59 o
 -25   0  23        0.04        3.55      4.27 o
 -23   0  23        8.22        9.19      5.70 o
 -21   0  23      372.75      364.93      9.62 o
 -19   0  23      139.81      135.58      8.45 o
 -17   0  23        0.63       -3.18      4.39 o
 -15   0  23      750.68      764.86     12.66 o
 -13   0  23      982.98     1084.43     16.13 o
 -11   0  23        1.86        0.17      2.84 o
  -9   0  23     1122.53     1124.98     24.45 o
  -7   0  23      568.09      572.70     11.97 o
  -5   0  23      349.38      353.51     12.02 o
  -3   0  23     2162.34     2190.75     23.38 o
  -1   0  23        1.61        5.07      2.61 o
   1   0  23     3208.60     3329.36     38.41 o
   3   0  23      600.03      601.10     13.68 o
   5   0  23        9.19        3.82      3.58 o
   7   0  23      196.45      207.74      8.30 o
   9   0  23       20.31       17.65      4.13 o
 -25   1  23       36.92       46.15      4.13 o
 -24   1  23       10.40       11.99      4.11 o
 -23   1  23        3.79        1.18      1.84 o
 -22   1  23       33.91       25.79      3.40 o
 -21   1  23       46.39       45.76      3.01 o
 -20   1  23       63.40       70.22      3.58 o
 -19   1  23        1.02        1.00      2.21 o
 -18   1  23       76.13       75.10      4.07 o
 -17   1  23       56.95       65.06      4.62 o
 -16   1  23       97.91      105.83      4.82 o
 -15   1  23       17.75       14.63      3.56 o
 -14   1  23      127.23      125.18      5.51 o
 -13   1  23      166.80      157.79      4.98 o
 -12   1  23       43.96       50.45      3.81 o
 -11   1  23     1485.48     1445.14     15.23 o
 -10   1  23      114.97      163.45     15.05 o
  -9   1  23      729.37      694.78     10.96 o
  -8   1  23        1.44        0.73      2.42 o
  -7   1  23       28.82       25.59      2.79 o
  -6   1  23      228.88      228.34      5.05 o
  -5   1  23       76.90      116.36     11.40 o
  -4   1  23      792.09      795.17      8.01 o
  -3   1  23      666.91      628.82      6.88 o
  -2   1  23     1534.42     1605.62     14.50 o
  -1   1  23     1107.26     1157.21     13.65 o
   0   1  23     1560.31     1647.19     16.88 o
   1   1  23      264.35      253.92      5.76 o
   2   1  23      134.31      126.09      5.66 o
   3   1  23      127.41      122.54      4.42 o
   4   1  23      101.62       89.98      3.90 o
   5   1  23      305.36      303.91      5.70 o
   6   1  23       82.15       85.59      3.98 o
   7   1  23       23.37       25.56      3.37 o
   8   1  23        1.01       -0.51      2.05 o
   9   1  23       30.42       21.36      2.85 o
  10   1  23       75.81       91.78      6.12 o
 -24   2  23        6.86        3.76      1.83 o
 -23   2  23      136.06      135.02      3.56 o
 -22   2  23       12.06        9.94      2.49 o
 -21   2  23       15.88       11.48      2.56 o
 -20   2  23       66.30       77.55      4.10 o
 -19   2  23      129.25      112.61      3.31 o
 -18   2  23      120.46      116.23      4.96 o
 -17   2  23        9.84       12.39      2.98 o
 -16   2  23        7.60       10.93      2.72 o
 -15   2  23      440.12      477.96      7.95 o
 -14   2  23       70.60       59.58      4.14 o
 -13   2  23      141.25      125.33      4.68 o
 -12   2  23       82.90       84.07      5.00 o
 -11   2  23     1708.40     1752.57     16.91 o
 -10   2  23       72.35       77.01      4.76 o
  -9   2  23       27.43       38.44      4.41 o
  -8   2  23       26.13       22.35      3.75 o
  -7   2  23      193.53      182.64      5.39 o
  -6   2  23       30.02       31.27      5.12 o
  -5   2  23        4.31        2.25      2.31 o
  -4   2  23      104.31       90.03      4.21 o
  -3   2  23      663.30      637.93     10.08 o
  -2   2  23        8.83        3.49      2.74 o
  -1   2  23       36.40       30.60      3.63 o
   0   2  23      365.13      326.82      7.38 o
   1   2  23      173.04      188.46      5.01 o
   2   2  23       38.69       54.91      4.37 o
   3   2  23      482.15      455.90      8.72 o
   4   2  23        4.14        1.13      1.69 o
   5   2  23       31.85       26.25      2.78 o
   6   2  23       28.01       21.53      2.66 o
   7   2  23        0.37       -0.19      1.59 o
   8   2  23        0.08        1.68      1.72 o
   9   2  23        0.11        0.16      1.92 o
  10   2  23       16.76        8.99      3.29 o
 -23   3  23        0.19        0.77      2.10 o
 -22   3  23        7.35        5.79      1.89 o
 -21   3  23       34.03       37.55      2.71 o
 -20   3  23      236.09      261.15      5.53 o
 -19   3  23       99.14      108.72      4.44 o
 -18   3  23       71.72       58.10      3.45 o
 -17   3  23      406.25      415.26      7.49 o
 -16   3  23        0.42        1.29      2.46 o
 -15   3  23      388.59      394.78      7.11 o
 -14   3  23      267.13      290.74      6.38 o
 -13   3  23        0.26        0.22      2.01 o
 -12   3  23      250.57      203.39      5.47 o
 -11   3  23        1.11        2.99      2.59 o
 -10   3  23        6.18        5.00      3.05 o
  -9   3  23        6.04        1.11      3.58 o
  -8   3  23      171.57      179.49      6.82 o
  -7   3  23        0.01        2.48      2.43 o
  -6   3  23       66.61       56.98      3.89 o
  -5   3  23        1.31        3.38      3.45 o
  -4   3  23      123.58      116.61     10.07 o
  -3   3  23       23.91       13.76      3.46 o
  -2   3  23      157.21      154.16      6.67 o
  -1   3  23      262.64      281.18      7.00 o
   0   3  23       26.64       24.59      3.78 o
   1   3  23       21.38       20.74      3.71 o
   2   3  23       61.42       60.12      4.94 o
   3   3  23      100.00      127.70      5.77 o
   4   3  23        1.57        2.78      3.20 o
   5   3  23      113.12      119.00      5.28 o
   6   3  23       20.81       15.58      3.27 o
   7   3  23        2.08        0.89      1.35 o
   8   3  23       23.72       13.72      2.96 o
 -22   4  23       40.82       25.28      4.04 o
 -21   4  23       84.31       82.53      3.49 o
 -20   4  23      393.32      420.74     18.57 o
 -19   4  23        1.53        1.12      1.96 o
 -18   4  23       88.63       78.19      3.33 o
 -17   4  23       35.25       38.61      6.29 o
 -16   4  23      175.59      180.07      5.72 o
 -15   4  23     1132.68     1245.59     11.32 o
 -14   4  23       20.75       19.65      2.79 o
 -13   4  23       66.48       66.93      4.73 o
 -12   4  23       48.20       48.95      3.69 o
 -11   4  23      143.73      149.65      4.86 o
 -10   4  23      161.90      178.88      4.66 o
  -9   4  23        2.80        2.42      2.50 o
  -8   4  23        1.52        0.61      2.47 o
  -7   4  23       22.67       37.29      4.78 o
  -6   4  23      244.65      216.87      5.18 o
  -5   4  23        0.68        2.66      2.28 o
  -4   4  23      106.64      101.25      4.47 o
  -3   4  23      122.83      112.02      4.52 o
  -2   4  23        0.56        1.19      3.43 o
  -1   4  23       28.80       25.05      3.75 o
   0   4  23       61.90       66.23      3.76 o
   1   4  23       55.68       51.00      3.63 o
   2   4  23       19.72       18.78      2.68 o
   3   4  23      160.88      164.04      9.43 o
   4   4  23       71.65       63.62      3.08 o
   5   4  23       19.00       10.55      2.01 o
   6   4  23      132.28      142.80      4.46 o
   7   4  23      102.57      131.19      4.35 o
 -19   5  23       14.13        6.84      4.07 o
 -18   5  23        3.10        2.72      3.95 o
 -17   5  23       17.84       10.27      3.72 o
 -16   5  23       83.10       95.08      5.03 o
 -15   5  23        1.50        0.52      2.26 o
 -14   5  23       61.60       61.87      3.73 o
 -13   5  23       46.80       32.73      3.40 o
 -12   5  23       16.41       13.06      2.34 o
 -11   5  23        0.61        3.29      2.71 o
 -10   5  23        0.90       -1.99      2.15 o
  -9   5  23       17.62       12.40      3.25 o
  -8   5  23       71.51       83.05      8.10 o
  -7   5  23        0.08        1.56      2.70 o
  -6   5  23      184.88      176.99      4.44 o
  -5   5  23       18.70       19.80      3.04 o
  -4   5  23        2.61        2.77      1.98 o
  -3   5  23       80.32       73.97      3.44 o
  -2   5  23       38.76       25.56      4.62 o
  -1   5  23       16.49       10.56      2.57 o
   0   5  23       17.78       11.47      3.13 o
   1   5  23        5.39        4.66      2.05 o
   2   5  23        1.42       -0.47      1.74 o
   3   5  23       35.86       38.49      3.51 o
   4   5  23       11.75        5.37      3.18 o
 -15   6  23        8.29        5.50      2.81 o
 -14   6  23       16.02       11.73      3.40 o
 -13   6  23        9.28        4.95      2.86 o
 -12   6  23        2.59        2.09      2.42 o
 -11   6  23        2.01        0.37      1.87 o
 -10   6  23        2.51        2.22      2.12 o
  -9   6  23       31.22       17.35      2.76 o
  -8   6  23       32.32       28.02      3.13 o
  -7   6  23       44.46       30.29      3.63 o
  -6   6  23      114.24      126.39      8.71 o
  -5   6  23       22.25       11.22      2.78 o
  -4   6  23        8.70        5.70      2.35 o
  -3   6  23       36.61       15.11      3.02 o
  -2   6  23       23.12       12.54      3.04 o
  -1   6  23       10.09        5.56      2.54 o
   0   6  23       10.83        5.62      2.43 o
 -24   0  24      142.43      148.05     10.83 o
 -22   0  24       85.77       92.11      6.60 o
 -20   0  24       37.34       42.78      6.11 o
 -18   0  24      165.89      169.82      9.85 o
 -16   0  24      953.86      984.48     20.27 o
 -14   0  24      232.02      250.65     29.05 o
 -12   0  24     1961.92     1900.85     24.07 o
 -10   0  24        8.62        4.79      4.97 o
  -8   0  24     1120.22     1156.20     20.94 o
  -6   0  24      380.75      377.27      8.86 o
  -4   0  24      103.77       94.76      4.32 o
  -2   0  24       40.78       30.38      3.69 o
   0   0  24      426.03      449.46      9.99 o
   2   0  24        0.00        0.75      3.86 o
   4   0  24       32.86       36.94      5.45 o
   6   0  24        2.07        2.47      3.72 o
   8   0  24      337.23      410.39      9.54 o
 -25   1  24        0.05       -0.38      2.62 o
 -24   1  24       24.31       15.00      4.09 o
 -23   1  24       16.54       12.83      2.85 o
 -22   1  24        0.62        0.49      1.69 o
 -21   1  24        2.03        5.01      2.06 o
 -20   1  24       36.94       38.33      3.08 o
 -19   1  24       36.15       37.13      4.09 o
 -18   1  24      142.72      153.06      4.82 o
 -17   1  24       31.17       28.42      3.65 o
 -16   1  24       69.23       75.50      4.37 o
 -15   1  24      267.35      300.95      7.85 o
 -14   1  24      105.73      126.36      5.39 o
 -13   1  24      302.17      296.57      7.22 o
 -12   1  24      962.72      972.60     11.45 o
 -11   1  24      123.53      140.46      4.79 o
 -10   1  24        2.84        5.17      3.20 o
  -9   1  24       16.89       20.06      4.08 o
  -8   1  24      377.39      364.68      7.47 o
  -7   1  24       22.05       22.29      3.16 o
  -6   1  24       31.01       24.68      2.95 o
  -5   1  24      625.69      613.37      6.90 o
  -4   1  24       46.77       39.34      2.61 o
  -3   1  24        0.22        0.33      1.65 o
  -2   1  24        0.35        0.43      1.87 o
  -1   1  24     3328.43     3311.66     39.09 o
   0   1  24      331.64      334.39      5.80 o
   1   1  24      153.04      152.09      4.53 o
   2   1  24        3.28        5.65      2.58 o
   3   1  24        7.63        6.89      2.58 o
   4   1  24      180.48      183.35      4.53 o
   5   1  24       30.81       37.41      2.81 o
   6   1  24       78.35       73.69      3.88 o
   7   1  24      106.23      114.39      4.20 o
   8   1  24       19.34       21.96      2.75 o
   9   1  24       16.14       11.29      2.76 o
 -24   2  24        0.92       -0.72      4.97 o
 -23   2  24       38.14       36.84      2.59 o
 -22   2  24        0.27        2.07      1.86 o
 -21   2  24       61.65       64.99      2.95 o
 -20   2  24        0.15       -0.64      2.19 o
 -19   2  24      136.60      142.58      4.44 o
 -18   2  24        3.10        1.56      2.05 o
 -17   2  24      278.97      276.65      5.42 o
 -16   2  24       20.14       15.08      2.80 o
 -15   2  24        3.78        9.67      2.77 o
 -14   2  24      172.50      164.41      5.22 o
 -13   2  24        4.63        3.39      2.49 o
 -12   2  24      604.54      677.00      8.79 o
 -11   2  24      147.90      171.94      4.91 o
 -10   2  24        4.43        2.64      2.47 o
  -9   2  24        2.97        1.92      2.54 o
  -8   2  24       25.83       24.60      3.69 o
  -7   2  24       32.35       38.56      3.42 o
  -6   2  24      213.59      220.18      5.50 o
  -5   2  24      182.01      172.17      5.85 o
  -4   2  24       65.12       63.89      3.79 o
  -3   2  24      149.34      175.28      4.69 o
  -2   2  24      388.41      378.19      8.48 o
  -1   2  24       78.13       85.79      4.54 o
   0   2  24        6.24        5.18      3.34 o
   1   2  24      187.51      194.33      5.59 o
   2   2  24      107.26      100.60      3.86 o
   3   2  24        0.69        0.52      2.25 o
   4   2  24       38.78       34.10      3.93 o
   5   2  24        0.87        3.51      3.07 o
   6   2  24       74.87       75.52      5.79 o
   7   2  24      148.14      148.92      3.55 o
   8   2  24        7.05        6.76      3.11 o
 -23   3  24       41.42       37.09      9.68 o
 -22   3  24        4.35        2.29      2.09 o
 -21   3  24        0.00       -0.54      1.56 o
 -20   3  24       17.89       14.23      2.70 o
 -19   3  24        0.09        0.99      1.92 o
 -18   3  24       14.41       19.90      2.68 o
 -17   3  24       25.72       19.71      3.97 o
 -16   3  24        0.05       -0.18      1.88 o
 -15   3  24      372.63      385.93      6.39 o
 -14   3  24        6.52        7.05      2.74 o
 -13   3  24      314.30      300.20      5.82 o
 -12   3  24      968.79      924.65     12.38 o
 -11   3  24      122.31      130.97      4.29 o
 -10   3  24       50.38       45.48      6.66 o
  -9   3  24       98.79      112.84      5.84 o
  -8   3  24      144.96      157.32      6.26 o
  -7   3  24        1.81        1.47      2.77 o
  -6   3  24       13.49       13.74      4.17 o
  -5   3  24      366.40      334.54      6.99 o
  -4   3  24       30.00       23.76      5.06 o
  -3   3  24        8.80       10.49      5.46 o
  -2   3  24      456.15      457.96      9.49 o
  -1   3  24       24.19       25.05      3.51 o
   0   3  24      190.07      195.90      6.39 o
   1   3  24       22.10       16.59      3.46 o
   2   3  24       11.99       13.79      3.77 o
   3   3  24       52.66       68.27      4.89 o
   4   3  24        0.64        2.39      2.59 o
   5   3  24        0.41        0.87      2.24 o
   6   3  24        3.48        0.74      2.50 o
   7   3  24        3.81        1.24      2.02 o
 -21   4  24        0.00        2.24      2.36 o
 -20   4  24       17.73       12.65      3.43 o
 -19   4  24       56.41       68.81      7.92 o
 -18   4  24       70.68       75.05      2.87 o
 -17   4  24       63.63       68.72      2.76 o
 -16   4  24        1.82        2.80      1.74 o
 -15   4  24        2.26        2.80      1.92 o
 -14   4  24       33.99       32.22      3.08 o
 -13   4  24       63.03       71.62      3.46 o
 -12   4  24        2.41        1.14      1.87 o
 -11   4  24        0.08        1.57      2.00 o
 -10   4  24       13.46       17.04      3.08 o
  -9   4  24      162.95      186.86      5.14 o
  -8   4  24        6.33        7.11      3.16 o
  -7   4  24      148.55      162.88      5.08 o
  -6   4  24      142.66      145.33      4.95 o
  -5   4  24      139.05      113.26      5.09 o
  -4   4  24      145.83      122.70      6.46 o
  -3   4  24        2.32        1.01      2.05 o
  -2   4  24        0.79        2.56      2.18 o
  -1   4  24       11.26        6.53      2.42 o
   0   4  24        4.77        2.89      2.23 o
   1   4  24        0.30       -0.20      1.59 o
   2   4  24        0.55        0.00      1.65 o
   3   4  24        9.05        2.88      2.13 o
   4   4  24       16.64       11.94      3.10 o
   5   4  24       38.48       28.49      5.45 o
 -18   5  24        2.02        2.14      3.54 o
 -17   5  24        5.52        4.00      3.08 o
 -16   5  24        1.56       -0.15      2.34 o
 -15   5  24       15.82        9.31      2.08 o
 -14   5  24       23.14       15.75      2.63 o
 -13   5  24       12.61        7.64      2.56 o
 -12   5  24        0.50        0.69      2.20 o
 -11   5  24       43.43       64.26      3.20 o
 -10   5  24       16.56       12.91      3.04 o
  -9   5  24      242.42      243.98      5.05 o
  -8   5  24      107.16      130.40      9.59 o
  -7   5  24        2.85        1.49      3.82 o
  -6   5  24        0.56       -0.77      1.63 o
  -5   5  24       34.56       18.86      4.38 o
  -4   5  24        3.32        0.44      1.80 o
  -3   5  24       25.70       14.81      4.88 o
  -2   5  24       13.57        4.00      1.89 o
  -1   5  24        0.73        1.31      1.60 o
   0   5  24       22.26       20.03      2.74 o
   1   5  24       37.03       17.79      2.94 o
   2   5  24       69.11       62.97     11.91 o
 -13   6  24      106.43      134.03      6.20 o
 -12   6  24        0.52       -0.09      2.03 o
 -11   6  24        1.29       -0.23      2.03 o
 -10   6  24       31.55       19.41      3.42 o
  -9   6  24        0.08        0.21      2.09 o
  -8   6  24        1.14       -0.61      1.83 o
  -7   6  24        4.88        5.74      2.28 o
  -6   6  24        4.97        4.76      2.66 o
  -5   6  24        2.07        0.66      1.88 o
  -4   6  24        4.93        4.08      2.61 o
  -3   6  24        0.24        0.89      2.05 o
 -23   0  25       18.63        5.69      5.06 o
 -21   0  25       26.78       18.69      4.32 o
 -19   0  25       35.50       32.91      5.58 o
 -17   0  25       62.93       68.51      6.91 o
 -15   0  25       10.80       21.26      5.84 o
 -13   0  25      104.63      137.19      6.63 o
 -11   0  25        9.51        7.26      3.56 o
  -9   0  25       17.51       26.13      5.11 o
  -7   0  25       58.26       69.61      6.79 o
  -5   0  25        9.21       12.82      2.59 o
  -3   0  25      150.27      134.00      4.94 o
  -1   0  25       67.44       67.12      4.19 o
   1   0  25       55.82       45.69      5.22 o
   3   0  25        4.30       -0.11      3.02 o
   5   0  25       15.53        9.97      4.11 o
   7   0  25       85.86      106.49      5.37 o
 -24   1  25       45.62       44.00      7.16 o
 -23   1  25      122.36      127.32      5.30 o
 -22   1  25       44.87       44.91      4.87 o
 -21   1  25       50.40       60.86      2.98 o
 -20   1  25       17.31       16.75      2.63 o
 -19   1  25        9.55        6.69      2.81 o
 -18   1  25        4.41        5.13      2.51 o
 -17   1  25      109.47      122.96      4.88 o
 -16   1  25      101.89      102.29      5.08 o
 -15   1  25       75.64       85.54      4.90 o
 -14   1  25      717.86      726.31      9.80 o
 -13   1  25       83.60       92.56      4.78 o
 -12   1  25     1014.67      962.43     10.96 o
 -11   1  25      409.64      348.12      6.92 o
 -10   1  25        4.45        7.04      3.16 o
  -9   1  25      196.32      197.93      6.29 o
  -8   1  25       31.43       31.96      3.82 o
  -7   1  25      466.47      463.70      8.13 o
  -6   1  25        0.59        0.43      1.69 o
  -5   1  25       34.99       41.26      2.75 o
  -4   1  25      202.34      188.18      4.11 o
  -3   1  25      378.36      351.14      5.51 o
  -2   1  25     1320.04     1333.68     12.65 o
  -1   1  25       24.72       35.63      2.91 o
   0   1  25        1.65        3.57      2.60 o
   1   1  25       11.49        9.48      2.49 o
   2   1  25        0.02       -2.16      2.16 o
   3   1  25        2.73       -0.53      1.83 o
   4   1  25       14.48        9.49      2.12 o
   5   1  25       13.55        9.49      2.47 o
   6   1  25       18.20       11.34      2.51 o
   7   1  25       45.09       51.21      5.69 o
   8   1  25        2.83        4.11      2.82 o
 -23   2  25       28.00       19.68      3.90 o
 -22   2  25        0.01        0.24      1.73 o
 -21   2  25       22.30       18.01      2.27 o
 -20   2  25       15.40       17.58      2.93 o
 -19   2  25      112.84      125.79      4.09 o
 -18   2  25        1.64       -2.42      2.42 o
 -17   2  25      291.32      308.42      5.71 o
 -16   2  25       13.23       23.09      3.03 o
 -15   2  25       98.69       91.53      3.96 o
 -14   2  25      126.65      123.25      4.68 o
 -13   2  25      287.25      313.00      6.01 o
 -12   2  25      624.17      615.02      8.57 o
 -11   2  25       16.59       16.08      3.16 o
 -10   2  25      178.20      180.93      5.17 o
  -9   2  25      250.44      254.05      5.93 o
  -8   2  25       36.09       42.91      4.89 o
  -7   2  25        3.08        6.23      2.95 o
  -6   2  25        7.52       11.51      2.71 o
  -5   2  25       11.95        6.40      2.45 o
  -4   2  25      410.71      404.16      7.69 o
  -3   2  25       24.57       33.41      3.71 o
  -2   2  25       98.45      101.06      3.87 o
  -1   2  25       35.81       48.86      3.62 o
   0   2  25       63.54       76.64      3.84 o
   1   2  25      366.21      409.29      7.76 o
   2   2  25       27.40       18.98      3.42 o
   3   2  25      132.08      124.04      5.18 o
   4   2  25       18.65       10.32      2.84 o
   5   2  25        5.38        3.37      2.12 o
   6   2  25      125.89      133.01      5.12 o
   7   2  25        7.65        3.27      3.01 o
 -22   3  25       20.91       13.24      3.07 o
 -21   3  25       18.12        8.54      3.59 o
 -20   3  25        3.71        0.26      1.99 o
 -19   3  25       19.58       17.45      2.35 o
 -18   3  25      326.77      356.83      7.20 o
 -17   3  25        8.78        3.96      2.18 o
 -16   3  25      128.39      127.50      5.35 o
 -15   3  25        6.63       10.28      2.51 o
 -14   3  25       46.46       32.78      3.69 o
 -13   3  25        2.02        4.21      2.94 o
 -12   3  25        0.06       -1.74      2.30 o
 -11   3  25      112.16      127.09      7.09 o
 -10   3  25      568.06      553.72     11.50 o
  -9   3  25      160.25      156.12      7.27 o
  -8   3  25       62.36       58.04      4.43 o
  -7   3  25        4.66        3.11      3.11 o
  -6   3  25        0.96        1.45      2.56 o
  -5   3  25        3.85        3.70      2.75 o
  -4   3  25      133.53      149.58      6.37 o
  -3   3  25      277.86      294.70      7.79 o
  -2   3  25       91.50       91.39      5.95 o
  -1   3  25       84.38       88.18      5.56 o
   0   3  25        0.33       -1.39      2.78 o
   1   3  25      158.91      176.82      6.35 o
   2   3  25        1.12        2.40      3.01 o
   3   3  25       39.77       21.78      4.39 o
   4   3  25      120.15      140.83      4.94 o
   5   3  25       15.62        8.17      2.72 o
   6   3  25       67.31       86.41      8.48 o
 -20   4  25        0.36       -3.38     10.73 o
 -19   4  25        9.59        6.24      2.43 o
 -18   4  25       45.13       51.46      2.76 o
 -17   4  25      104.24      124.97      3.50 o
 -16   4  25      317.38      334.84      6.00 o
 -15   4  25       29.53       26.64      3.38 o
 -14   4  25      160.99      173.51      4.99 o
 -13   4  25       65.42       77.96      4.37 o
 -12   4  25        6.13        8.22      2.82 o
 -11   4  25      156.94      186.59      8.35 o
 -10   4  25      312.97      321.22      6.20 o
  -9   4  25      336.55      352.53      7.59 o
  -8   4  25       82.30       83.06      4.14 o
  -7   4  25       71.95       72.76      3.88 o
  -6   4  25       58.16       52.34      4.09 o
  -5   4  25       85.94       81.95      4.55 o
  -4   4  25       12.65        3.82      2.33 o
  -3   4  25        3.16        3.71      2.74 o
  -2   4  25       73.99       78.11      8.34 o
  -1   4  25       17.39       11.10      3.39 o
   0   4  25       14.94        7.30      2.10 o
   1   4  25       76.41       85.13      4.48 o
   2   4  25        0.00        0.83      2.11 o
   3   4  25      100.74      111.97      4.50 o
   4   4  25       39.80       46.41      5.96 o
 -17   5  25       21.17        9.26      3.37 o
 -16   5  25       39.08       24.89      5.35 o
 -15   5  25      110.54      123.00      7.13 o
 -14   5  25      101.84      114.41      4.80 o
 -13   5  25      205.42      240.82      5.20 o
 -12   5  25       34.98       23.16      3.32 o
 -11   5  25       69.33       68.76      2.86 o
 -10   5  25      162.02      161.97      9.07 o
  -9   5  25       50.02       47.07      6.76 o
  -8   5  25        0.94       -0.27      1.79 o
  -7   5  25        0.82        0.36      1.54 o
  -6   5  25       25.77       11.45      2.42 o
  -5   5  25        0.00       -0.72      1.51 o
  -4   5  25        2.65        0.90      1.54 o
  -3   5  25        0.28       -0.43      1.42 o
  -2   5  25       21.33       12.59      3.81 o
  -1   5  25        1.09       -0.89      2.30 o
   0   5  25       36.49       19.54      4.27 o
 -22   0  26       62.45       62.62      5.33 o
 -20   0  26       64.57       50.86      6.66 o
 -18   0  26       23.92       22.72      5.33 o
 -16   0  26       47.38       69.81      6.89 o
 -14   0  26      241.04      275.88     11.67 o
 -12   0  26       76.98       84.41     10.74 o
 -10   0  26      237.26      240.36     13.84 o
  -8   0  26       30.56       29.69      4.83 o
  -6   0  26        1.83        0.95      4.07 o
  -4   0  26        1.97        8.50      2.53 o
  -2   0  26      133.39      110.02      4.44 o
   0   0  26      481.78      460.64     11.89 o
   2   0  26      483.77      531.94     11.50 o
   4   0  26      316.05      310.17      8.97 o
   6   0  26       54.58       77.97      8.04 o
 -23   1  26       44.81       54.72     10.74 o
 -22   1  26       13.02       11.14      2.20 o
 -21   1  26       33.18       20.22      3.37 o
 -20   1  26        0.02       -0.14      1.73 o
 -19   1  26       68.25       86.98      3.71 o
 -18   1  26        0.38       -0.24      1.87 o
 -17   1  26       14.21       10.84      2.74 o
 -16   1  26        3.13        2.92      2.69 o
 -15   1  26        9.44        9.71      2.95 o
 -14   1  26       10.60       10.49      3.16 o
 -13   1  26       27.51       21.04      4.09 o
 -12   1  26       49.95       37.69      4.04 o
 -11   1  26       63.50       57.44      3.81 o
 -10   1  26       88.86       81.21      7.41 o
  -9   1  26      213.69      194.83      8.76 o
  -8   1  26       48.99       42.16      4.25 o
  -7   1  26      254.98      255.87      6.78 o
  -6   1  26       13.49       13.20      2.53 o
  -5   1  26       66.92       54.46      2.76 o
  -4   1  26      179.79      163.95      4.09 o
  -3   1  26       43.14       51.78      2.99 o
  -2   1  26      898.11      894.04     14.01 o
  -1   1  26      293.87      324.90      7.57 o
   0   1  26        3.56        2.85      3.09 o
   1   1  26      263.20      266.54      7.10 o
   2   1  26       42.53       45.39      3.47 o
   3   1  26      204.24      216.40      4.34 o
   4   1  26       79.19       70.06      3.86 o
   5   1  26        0.16        1.46      2.26 o
   6   1  26       18.03        9.72      2.33 o
 -22   2  26        4.51        3.20      2.10 o
 -21   2  26        1.50        1.07      1.50 o
 -20   2  26       31.41       38.06      3.92 o
 -19   2  26        0.24        2.79      2.12 o
 -18   2  26       33.84       40.30      3.20 o
 -17   2  26       19.85       17.22      2.62 o
 -16   2  26       12.69        9.07      2.32 o
 -15   2  26       10.26        9.13      2.42 o
 -14   2  26        1.66        3.33      2.52 o
 -13   2  26       89.09      100.64      4.22 o
 -12   2  26        9.46        6.34      2.42 o
 -11   2  26       76.30       83.23      4.31 o
 -10   2  26       45.53       51.42      3.48 o
  -9   2  26       84.22       88.91      4.52 o
  -8   2  26        3.23        4.38      3.48 o
  -7   2  26        0.07        4.27      2.47 o
  -6   2  26       12.58       12.92      2.65 o
  -5   2  26      121.11      126.65      4.09 o
  -4   2  26        5.97        3.82      2.12 o
  -3   2  26      250.30      280.09      6.45 o
  -2   2  26      127.98      124.81      4.84 o
  -1   2  26        4.25        2.32      2.44 o
   0   2  26        2.05        7.00      3.08 o
   1   2  26      641.94      673.87     10.45 o
   2   2  26       21.40       15.05      3.14 o
   3   2  26        5.04        0.44      2.15 o
   4   2  26       12.90        5.34      2.47 o
   5   2  26        7.86        2.20      2.74 o
 -21   3  26       23.93       16.40      4.02 o
 -20   3  26       26.96       27.81      3.57 o
 -19   3  26      257.75      283.78      5.35 o
 -18   3  26       67.74       75.66      2.82 o
 -17   3  26        0.16        0.95      1.95 o
 -16   3  26       64.03       53.82      3.93 o
 -15   3  26      108.50      122.86      4.41 o
 -14   3  26       46.19       42.68      3.84 o
 -13   3  26       23.15       27.84      3.58 o
 -12   3  26      125.74      134.86      5.80 o
 -11   3  26      271.52      289.02      7.29 o
 -10   3  26       39.00       44.86      5.08 o
  -9   3  26        9.46       14.56      4.18 o
  -8   3  26       34.14       31.91      4.12 o
  -7   3  26       32.92       33.33      3.83 o
  -6   3  26       94.24       83.21      6.55 o
  -5   3  26        0.06       -1.70      2.19 o
  -4   3  26      388.91      407.22      8.82 o
  -3   3  26      271.13      300.61      7.33 o
  -2   3  26      125.84      129.63      5.54 o
  -1   3  26       17.21       11.29      2.83 o
   0   3  26      151.20      165.98      4.98 o
   1   3  26      121.08      136.43      5.24 o
   2   3  26        0.03        0.00      2.32 o
   3   3  26      291.97      372.30     16.42 o
   4   3  26        0.59       -0.18      2.01 o
 -19   4  26       35.96       29.65      4.33 o
 -18   4  26       64.08       81.68      4.37 o
 -17   4  26        9.74        6.62      2.23 o
 -16   4  26       12.52        6.28      2.09 o
 -15   4  26        5.02        4.89      2.44 o
 -14   4  26       22.88       16.37      3.35 o
 -13   4  26       13.82        8.39      2.76 o
 -12   4  26      105.64      116.16      4.50 o
 -11   4  26        2.52        2.09      2.36 o
 -10   4  26       79.35       89.52      4.57 o
  -9   4  26       15.00       11.72      2.58 o
  -8   4  26        6.03        3.91      2.52 o
  -7   4  26       24.25       19.88      3.00 o
  -6   4  26       25.55       10.09      3.21 o
  -5   4  26       20.91       15.73      2.74 o
  -4   4  26       33.13       22.71      5.30 o
  -3   4  26       92.49      111.43     10.88 o
  -2   4  26       70.30       61.82      9.17 o
  -1   4  26       11.15        7.02      3.71 o
   0   4  26       20.75       10.22      3.87 o
   1   4  26       21.02       14.19      4.30 o
   2   4  26       79.23       93.57     11.46 o
 -15   5  26       22.38       10.98      5.20 o
 -14   5  26       30.68       18.90      3.69 o
 -13   5  26       15.02        9.91      2.65 o
 -12   5  26       20.89       10.55      4.01 o
 -11   5  26       97.23      106.00     10.57 o
 -10   5  26        3.41        3.03      1.80 o
  -9   5  26       14.61        2.54      2.44 o
  -8   5  26      149.49      163.66      9.32 o
  -7   5  26      237.49      297.01     29.46 o
  -6   5  26        8.43        6.96      2.95 o
  -5   5  26       23.02       11.36      3.57 o
  -4   5  26      100.40      106.47     13.52 o
  -3   5  26      153.44      187.25     22.80 o
  -2   5  26        9.56        4.56      2.93 o
 -23   0  27        0.56        2.90      4.26 o
 -21   0  27      164.18      206.12      9.09 o
 -19   0  27       18.23       16.96      4.73 o
 -17   0  27        4.59       10.81      4.71 o
 -15   0  27      425.46      438.86     11.82 o
 -13   0  27      366.40      379.55     11.28 o
 -11   0  27      210.55      221.95      6.95 o
  -9   0  27      161.91      154.83      9.52 o
  -7   0  27      133.99      126.91      7.05 o
  -5   0  27      861.64      831.36     15.63 o
  -3   0  27      186.03      170.90      4.93 o
  -1   0  27       20.69       21.16      2.98 o
   1   0  27       29.78       29.78      4.37 o
   3   0  27        7.10        6.39      3.05 o
   5   0  27       45.73       37.38      4.55 o
 -22   1  27        2.10        1.69      2.29 o
 -21   1  27       11.45       15.16      2.93 o
 -20   1  27        0.91        0.95      1.58 o
 -19   1  27      221.18      258.08      5.72 o
 -18   1  27       21.60       21.66      2.90 o
 -17   1  27       54.03       62.25      3.76 o
 -16   1  27        8.31        5.82      2.66 o
 -15   1  27       46.96       52.47      3.81 o
 -14   1  27       86.96       80.87      4.45 o
 -13   1  27       85.78       89.63      4.40 o
 -12   1  27      409.96      404.86      7.81 o
 -11   1  27       67.40       93.39     17.31 o
 -10   1  27       99.78      103.16      4.86 o
  -9   1  27      209.91      211.63      5.42 o
  -8   1  27       28.68       24.39      3.30 o
  -7   1  27        4.65        4.50      2.87 o
  -6   1  27       10.72        9.01      2.41 o
  -5   1  27       53.00       55.12      3.02 o
  -4   1  27      192.15      165.05      4.22 o
  -3   1  27        3.12        5.52      1.94 o
  -2   1  27      214.66      209.11      3.97 o
  -1   1  27       59.40       57.99      3.20 o
   0   1  27       32.09       24.50      2.66 o
   1   1  27       35.82       25.99      2.62 o
   2   1  27        4.20        0.85      1.74 o
   3   1  27      194.78      192.82      6.88 o
   4   1  27       28.68       19.27      2.57 o
   5   1  27       81.69       96.51      4.38 o
 -21   2  27       15.16       10.30      2.94 o
 -20   2  27        0.31        0.87      1.57 o
 -19   2  27       41.83       42.19      3.43 o
 -18   2  27       35.39       33.64      2.92 o
 -17   2  27        3.10        3.90      2.31 o
 -16   2  27       21.60       16.49      2.34 o
 -15   2  27       13.93       12.96      2.34 o
 -14   2  27      116.12      127.41      4.02 o
 -13   2  27        0.06        1.89      2.01 o
 -12   2  27      104.99      110.90      4.05 o
 -11   2  27      153.39      158.54      4.82 o
 -10   2  27        0.10        0.62      2.15 o
  -9   2  27       16.87       16.61      3.92 o
  -8   2  27       92.23       91.53      5.42 o
  -7   2  27       15.43       11.73      2.92 o
  -6   2  27       10.87       12.60      2.97 o
  -5   2  27       17.81       23.62      2.61 o
  -4   2  27       32.67       22.80      3.64 o
  -3   2  27        1.01        4.32      2.95 o
  -2   2  27       46.27       55.41      4.17 o
  -1   2  27        0.10        0.15      1.96 o
   0   2  27       23.62       20.62      4.71 o
   1   2  27      167.04      174.41      7.37 o
   2   2  27      169.47      200.62      6.43 o
   3   2  27        5.75        7.44      5.63 o
   4   2  27        0.13        0.83      3.03 o
 -20   3  27       38.86       47.88      8.44 o
 -19   3  27        0.10        1.38      2.05 o
 -18   3  27      179.52      190.41      5.34 o
 -17   3  27      196.08      197.21      6.17 o
 -16   3  27        0.25        0.66      1.83 o
 -15   3  27        0.85        0.64      1.92 o
 -14   3  27        2.08        1.79      2.03 o
 -13   3  27      299.04      331.00      7.39 o
 -12   3  27        0.10        1.21      2.62 o
 -11   3  27       70.27       66.96      5.22 o
 -10   3  27       18.37       11.05      4.05 o
  -9   3  27      110.18      118.12      6.41 o
  -8   3  27       17.67       13.06      3.17 o
  -7   3  27        0.98        2.33      2.39 o
  -6   3  27        5.97        5.07      2.31 o
  -5   3  27       22.46       21.74      3.83 o
  -4   3  27       18.28       14.36      4.17 o
  -3   3  27       10.50       10.86      4.05 o
  -2   3  27      122.94      142.67      5.75 o
  -1   3  27      205.82      212.29      5.47 o
   0   3  27       86.36       87.13      5.18 o
   1   3  27        6.31        2.48      2.91 o
   2   3  27        0.42        0.05      3.27 o
 -17   4  27      212.84      273.04      6.54 o
 -16   4  27       77.61       95.75      4.10 o
 -15   4  27        4.88        2.65      2.20 o
 -14   4  27       81.26       84.78      7.50 o
 -13   4  27       15.40        6.46      2.29 o
 -12   4  27       19.36       14.59      2.66 o
 -11   4  27        8.55        4.87      2.38 o
 -10   4  27        2.82        0.13      2.87 o
  -9   4  27       69.23       65.26      9.16 o
  -8   4  27      110.57      104.58     12.42 o
  -7   4  27        5.85        1.33      2.18 o
  -6   4  27        1.32       -1.15      2.26 o
  -5   4  27      364.02      445.14      7.70 o
  -4   4  27        1.20        2.24      3.04 o
  -3   4  27        8.35        4.29      2.86 o
  -2   4  27       18.66        7.07      3.63 o
  -1   4  27        4.08        1.12      3.37 o
   0   4  27        4.88        4.30      2.91 o
 -12   5  27       16.17        4.06      3.34 o
 -11   5  27        1.81        0.38      1.91 o
 -10   5  27       27.68        9.02      5.41 o
  -9   5  27      118.06      133.07      6.02 o
  -8   5  27       18.47        2.61      3.56 o
  -7   5  27       17.39        4.14      3.98 o
  -6   5  27       47.38       54.61      8.21 o
 -22   0  28       67.59      101.91      7.57 o
 -20   0  28      217.35      299.71      8.75 o
 -18   0  28       98.55      123.90      7.12 o
 -16   0  28        0.37        3.89      4.16 o
 -14   0  28      527.29      585.17     14.71 o
 -12   0  28      353.85      336.50     10.35 o
 -10   0  28      353.12      335.11     25.90 o
  -8   0  28      152.96      151.56      7.67 o
  -6   0  28       99.15      102.46      4.92 o
  -4   0  28       60.41       60.19      3.53 o
  -2   0  28       44.63       30.41      4.56 o
   0   0  28      133.96      147.36      5.78 o
   2   0  28        8.78        8.74      2.77 o
 -21   1  28        6.59        4.04      2.13 o
 -20   1  28       70.91       90.82      4.54 o
 -19   1  28       17.25       13.45      2.10 o
 -18   1  28        0.27        1.30      1.94 o
 -17   1  28       20.16       14.44      2.67 o
 -16   1  28        9.13        8.09      2.57 o
 -15   1  28        1.93        2.51      2.46 o
 -14   1  28      227.80      254.73      6.46 o
 -13   1  28       90.93       97.25      4.50 o
 -12   1  28        0.01        4.19      2.71 o
 -11   1  28       39.74       37.44      4.59 o
 -10   1  28       87.13       81.33      4.74 o
  -9   1  28       13.49       19.72      2.86 o
  -8   1  28        1.95        3.13      2.20 o
  -7   1  28       43.16       44.89      4.42 o
  -6   1  28       74.04       76.87      9.93 o
  -5   1  28        3.17        1.66      1.70 o
  -4   1  28       19.14       17.71      2.30 o
  -3   1  28      238.11      238.07      6.71 o
  -2   1  28      433.03      467.56      9.21 o
  -1   1  28        0.01       -0.65      1.84 o
   0   1  28       58.60       43.97      4.72 o
   1   1  28       48.70       52.69      3.46 o
   2   1  28       39.79       30.54      5.16 o
   3   1  28       64.75       75.88      6.88 o
 -20   2  28        2.24        0.36      1.89 o
 -19   2  28        2.41       -0.36      2.12 o
 -18   2  28        6.75        3.73      1.93 o
 -17   2  28      166.78      198.39      4.88 o
 -16   2  28       26.35       19.31      2.88 o
 -15   2  28       11.74        8.47      2.04 o
 -14   2  28       33.14       40.96      2.83 o
 -13   2  28       15.57       14.95      2.31 o
 -12   2  28       16.72       18.12      2.41 o
 -11   2  28      166.71      174.05      4.34 o
 -10   2  28       15.32       10.67      2.56 o
  -9   2  28        1.28        2.23      2.55 o
  -8   2  28       55.88       66.60      3.76 o
[truncated: 10,049 more chars]
